# Supplementary material for: Multiple Drug-Induced Stress Responses Inhibit Formation of Escherichia coli Biofilms
Source: Appl Environ Microbiol. 2020 Oct 15;86(21):e01113-20. doi: 10.1128/AEM.01113-20 (PMC7580552; doi:10.1128/AEM.01113-20)
Supplement: Supplemental file 2 [file AEM.01113-20-sd002.xlsx]

## Sheet: Sheet1
Data set S1. Effects of the compounds from the Prestwick Chemical Library on growth and biofilm formation by E. coli W3110. All compounds were tested at 10 µM final concentration (see Materials and Methods).
Position in the library	Compound	Class	Planktonic growth, % of control	Biofilms, % of control
1 A2	Azaguanine-8	Antineoplastic	114	85
1 A3	Allantoin	Antipsoriatic, vulnerary	106	84
1 A4	Acetazolamide	Anticonvulsant, antiglaucoma, diuretic	100	81
1 A5	Metformin hydrochloride	Anorectic, antidiabetic, antilipemic	104	86
1 A6	Atracurium besylate	Curarizing	103	85
1 A7	Isoflupredone acetate	Anti-inflammatory	101	62
1 A8	Amiloride hydrochloride dihydrate	Antihypertensive, diuretic	112	81
1 A9	Amprolium hydrochloride	Anticoccidial, antiparasitic	110	89
1 A10	Hydrochlorothiazide	Antihypertensive, diuretic	107	69
1 A11	Sulfaguanidine	Antibacterial	105	91
1 B2	Meticrane	Antihypertensive, diuretic	91	77
1 B3	Benzonatate	Antitussive, local anesthetic	87	74
1 B4	Hydroflumethiazide	Antihypertensive, diuretic	88	68
1 B5	Sulfacetamide sodic hydrate	Antibacterial, antipsoriatic	68	52
1 B6	Heptaminol hydrochloride	Analeptic, positive inotropic, vasodilator	86	56
1 B7	Sulfathiazole	Antibacterial	54	29
1 B8	Levodopa	Antiparkinsonian	94	67
1 B9	Idoxuridine	Antiviral	87	74
1 B10	Captopril	Antihypertensive, vasodilator	94	74
1 B11	Minoxidil	Anti-alopecia, antihypertensive, vasodilator	96	79
1 C2	Sulfaphenazole	Antibacterial	68	47
1 C3	Panthenol (D)	Anti-alopecia	95	71
1 C4	Sulfadiazine	Antibacterial	62	34
1 C5	Norethynodrel	Contraceptive	95	79
1 C6	Thiamphenicol	Antibacterial	80	70
1 C7	Cimetidine	Antiulcer	92	55
1 C8	Doxylamine succinate	Anti-anorectic, antiemetic, antihistaminic	94	68
1 C9	Ethambutol dihydrochloride	Antibacterial	94	75
1 C10	Antipyrine	Analgesic, anti-inflammatory, antipyretic	97	70
1 C11	Antipyrine, 4-hydroxy	Analgesic, anti-inflammatory	97	78
1 D2	Chloramphenicol	Antibacterial	36	32
1 D3	Epirizole	Analgesic, anti-inflammatory, antipyretic	94	68
1 D4	Diprophylline	Analeptic, antispastic, bronchodilator	95	60
1 D5	Triamterene	Antihypertensive, diuretic	95	71
1 D6	Dapsone	Antibacterial, antimalarial	76	42
1 D7	Troleandomycin	Antibacterial	98	54
1 D8	Pyrimethamine	Antimalarial, antiprotozoal	95	66
1 D9	Hexamethonium dibromide dihydrate	Antihypertensive	99	68
1 D10	Diflunisal	Analgesic, anti-inflammatory, antipyretic	108	79
1 D11	Niclosamide	Antihelmintic	94	72
1 E2	Procaine hydrochloride	Local anesthetic	115	98
1 E3	Moxisylyte hydrochoride	Erectile dysfunction treatment, vasodilator	106	75
1 E4	Betazole hydrochloride	Diagnostic	100	66
1 E5	Isoxicam	Analgesic, anti-inflammatory, antipyretic	102	76
1 E6	(S)-Naproxen	Analgesic, anti-inflammatory, antipyretic	102	70
1 E7	Naphazoline hydrochloride	Nasal decongestant, vasoconstrictor	100	65
1 E8	Ticlopidine hydrochloride	Anticoagulant, antiplatelet	104	75
1 E9	Dicyclomine hydrochloride	Antispastic	108	78
1 E10	Amyleine hydrochloride	Local anesthetic	109	79
1 E11	Lidocaine hydrochloride	Antiarrhythmic, local anesthetic	110	86
1 F2	Mupirocin	Antibacterial	56	71
1 F3	Carbamazepine	Analgesic, anticonvulsant, antidiuretic	94	89
1 F4	Triflupromazine hydrochloride	Antiemetic, antipsychotic, anxiolytic	93	69
1 F5	Mefenamic acid	Analgesic, anti-inflammatory, antipyretic	92	94
1 F6	Acetohexamide	Antidiabetic	89	66
1 F7	Sulpiride	Antidepressant, antiemetic, antipsychotic	93	62
1 F8	Benoxinate hydrochloride	Local anesthetic	94	68
1 F9	Oxethazaine	Local anesthetic	100	80
1 F10	Pheniramine maleate	Antihistaminic, antitussive, sedative	100	85
1 F11	Tolazoline hydrochloride	Vasodilator	98	91
1 G2	Morantel tartrate	Antihelmintic	98	92
1 G3	Homatropine hydrobromide (R,S)	Antispastic, mydriatic	97	76
1 G4	Nifedipine	Antianginal, antihypertensive, vasodilator	93	69
1 G5	Chlorpromazine hydrochloride	Antiemetic, antihypertensive, antipsychotic	94	74
1 G6	Diphenhydramine hydrochloride	Antiemetic, antihistaminic, antitussive	92	68
1 G7	Minaprine dihydrochloride	Anti-Alzheimer, antidepressant	95	70
1 G8	Miconazole	Antifungal	79	46
1 G9	Isoxsuprine hydrochloride	Vasodilator	97	75
1 G10	Acebutolol hydrochloride	Antianginal, antiarrhythmic, antihypertensive	95	67
1 G11	Tolnaftate	Antifungal	101	85
1 H2	Todralazine hydrochloride	Antihypertensive	108	105
1 H3	Imipramine hydrochloride	Antidepressant	106	96
1 H4	Sulindac	Analgesic, anti-inflammatory, antipyretic	100	91
1 H5	Amitryptiline hydrochloride	Antidepressant	100	100
1 H6	Adiphenine hydrochloride	Antispastic	99	87
1 H7	Dibucaine	Local anesthetic	99	77
1 H8	Prednisone	Anti-inflammatory, antipruritic, immunosuppressant	99	94
1 H9	Thioridazine hydrochloride	Antipsychotic	111	92
1 H10	Diphemanil methylsulfate	Antispastic, antiulcer	101	91
1 H11	Trimethobenzamide hydrochloride	Antiemetic	99	96
2 A2	Metronidazole	Antiamebic, antibacterial, antiprotozoal	112	76
2 A3	Fulvestrant	Antineoplastic	113	69
2 A4	Edrophonium chloride	Anti-fatigue	109	67
2 A5	Moroxidine hydrochloride	Antiviral	108	66
2 A6	Baclofen (R,S)	Antispastic, muscle relaxant, alcohol addiction treatment	112	58
2 A7	Acyclovir	Antiviral	109	54
2 A8	Diazoxide	Antidiuretic, antihypertensive, vasodilator	107	54
2 A9	Amidopyrine	Analgesic, anti-inflammatory, antipyretic	104	72
2 A10	Busulfan	Antineoplastic	109	65
2 A11	Pindolol	Antianginal, antiarrhythmic, antiglaucoma	115	72
2 B2	Khellin	Antispastic, antitussive, vasodilator	98	94
2 B3	Zimelidine dihydrochloride monohydrate	Antidepressant	82	57
2 B4	Azacyclonol	Antipsychotic	96	68
2 B5	Azathioprine	Antineoplastic, immunosuppressant	78	52
2 B6	Lynestrenol	Contraceptive	93	47
2 B7	Guanabenz acetate	Antihypertensive	96	48
2 B8	Disulfiram	Alcohol addiction treatment	91	51
2 B9	Acetylsalicylsalicylic acid	Analgesic, anti-inflammatory, antipyretic	91	50
2 B10	Mianserine hydrochloride	Antidepressant, anxiolytic	94	61
2 B11	Nocodazole	Antineoplastic	94	70
2 C2	R(-) Apomorphine hydrochloride hemihydrate	Antiparkinsonian, emetic	28	12
2 C3	Amoxapine	Antidepressant, antipsychotic	26	11
2 C4	Cyproheptadine hydrochloride	Antihistaminic, antipruritic, sedative	26	11
2 C5	Famotidine	Antiulcer	92	54
2 C6	Danazol	Anabolic, antigonadotropin	96	46
2 C7	Nicorandil	Antianginal, vasodilator	93	47
2 C8	Pioglitazone	Antidiabetic	91	43
2 C9	Nomifensine maleate	Antidepressant	94	45
2 C10	Aliskiren hemifumarate	Antihypertensive	88	50
2 C11	Oxandrolone	Anabolic	93	62
2 D2	Naloxone hydrochloride	Opioate antidote	96	111
2 D3	Metolazone	Antihypertensive, diuretic	25	11
2 D4	Ciprofloxacin hydrochloride monohydrate	Antibacterial, antiprotozoal	21	9
2 D5	Ampicillin trihydrate	Antibacterial	18	5
2 D6	Haloperidol	Antiemetic, antipsychotic	93	43
2 D7	Naltrexone hydrochloride dihydrate	Analgesic	101	57
2 D8	Chlorpheniramine maleate	Antihistaminic, antitussive, sedative	93	36
2 D9	Nalbuphine hydrochloride	Analgesic	97	58
2 D10	Picotamide monohydrate	Anticoagulant, antiplatelet, thrombolytic	93	62
2 D11	Triamcinolone	Anti-inflammatory, immunosuppressant	97	67
2 E2	Bromocryptine mesylate	Antiparkinsonian	79	45
2 E3	Amfepramone hydrochloride	Anorectic	86	50
2 E4	Dehydrocholic acid	Choleretic	102	139
2 E5	Tioconazole	Antifungal	89	38
2 E6	Perphenazine	Antiemetic, antipsychotic	106	54
2 E7	Mefloquine hydrochloride	Antimalarial	107	46
2 E8	Isoconazole	Antibacterial, antifungal	97	41
2 E9	Spironolactone	Diuretic	101	59
2 E10	Pirenzepine dihydrochloride	Antiulcer	100	59
2 E11	Dexamethasone acetate	Anti-inflammatory, immunosuppressant	110	85
2 F2	Glipizide	Antidiabetic	91	84
2 F3	Loxapine succinate	Antipsychotic, anxiolytic	102	69
2 F4	Hydroxyzine dihydrochloride	Antiemetic, antihistaminic, antipruritic	94	67
2 F5	Diltiazem hydrochloride	Antianginal, antiarrhythmic, antihypertensive	91	72
2 F6	Azilsartan kamedoxomil	Antihypertensive	95	65
2 F7	Astemizole	Antihistaminic	98	52
2 F8	Clindamycin hydrochloride	Antibacterial	70	47
2 F9	Terfenadine	Antihistaminic, antipruritic	84	40
2 F10	Cefotaxime sodium salt	Antibacterial	17	8
2 F11	Tetracycline hydrochloride	Antibacterial	21	22
2 G2	Verapamil hydrochloride	Antihypertensive	91	73
2 G3	Dipyridamole	Anticoagulant, antiplatelet, vasodilator	99	77
2 G4	Chlorhexidine	Antibacterial, antiseptic	18	9
2 G5	Loperamide hydrochloride	Antidiarrheal	100	78
2 G6	Chlortetracycline hydrochloride	Antiamebic, antibacterial	21	20
2 G7	Tamoxifen citrate	Antineoplastic	91	51
2 G8	Nicergoline	Anti-ischemic, vasodilator	101	68
2 G9	Canrenoic acid potassium salt	Antihypertensive, diuretic	97	85
2 G10	Thioproperazine dimesylate	Antiemetic, antipsychotic	94	68
2 G11	Dihydroergotamine tartrate	Antimigraine	103	65
2 H2	Erythromycin	Antibacterial, anti-inflammatory	45	59
2 H3	Chloroxine	Antibacterial, antifungal	9	2
2 H4	Didanosine	Antiviral	110	92
2 H5	Josamycin	Antibacterial	92	95
2 H6	Paclitaxel	Antineoplastic	106	85
2 H7	Ivermectin	Antihelmintic, antiparasitic	89	49
2 H8	Gallamine triethiodide	Muscle relaxant	102	81
2 H9	Neomycin sulfate	Antibacterial	105	83
2 H10	Dihydrostreptomycin sulfate	Antibacterial	52	45
2 H11	Gentamicine sulfate	Antibacterial	45	32
3 A2	Isoniazid	Antibacterial	113	83
3 A3	Pentylenetetrazole	Analeptic, CNS stimulant	105	75
3 A4	Chlorzoxazone	Anticonvulsant, muscle relaxant	106	71
3 A5	Ornidazole	Antibacterial, antiparasitic, antiprotozoal	100	77
3 A6	Ethosuximide	Anticonvulsant	101	71
3 A7	Mafenide hydrochloride	Antibacterial, antiseptic	105	50
3 A8	Riluzole hydrochloride	Antispastic, neuroprotectant	106	60
3 A9	Nitrofurantoin	Antibacterial	88	61
3 A10	Hydralazine hydrochloride	Antihypertensive	108	78
3 A11	Phenelzine sulfate	Antidepressant	106	83
3 B2	Tranexamic acid	Hemostatic	100	81
3 B3	Etofylline	Antispastic, bronchodilator, cardiotonic	87	67
3 B4	Tranylcypromine hydrochloride	Antidepressant	91	70
3 B5	Alverine citrate salt	Antispastic	91	72
3 B6	Aceclofenac	Analgesic, anti-inflammatory	91	62
3 B7	Iproniazide phosphate	Antidepressant, antihypertensive	93	55
3 B8	Sulfamethoxazole	Neuroprotectant	59	28
3 B9	Mephenesin	Anticonvulsant, local anesthetic, muscle relaxant	95	78
3 B10	Phenformin hydrochloride	Antidiabetic	96	87
3 B11	Flutamide	Antineoplastic	95	92
3 C2	Ampyrone	Analgesic, anticoagulant, anti-inflammatory	99	83
3 C3	Levamisole hydrochloride	Antihelmintic, immunomodulator	93	63
3 C4	Pargyline hydrochloride	Antidepressant, antihypertensive	93	63
3 C5	Methocarbamol	Analgesic, muscle relaxant	89	58
3 C6	Aztreonam	Antibacterial	20	9
3 C7	Cloxacillin sodium salt	Antibacterial	85	50
3 C8	Lacosamide	Analgesic	92	59
3 C9	Pentolinium bitartrate	Antihypertensive	92	61
3 C10	Aminopurine, 6-benzyl		92	60
3 C11	Tolbutamide	Antidiabetic	86	82
3 D2	Midodrine hydrochloride	Antihypertensive	100	84
3 D3	Thalidomide	Hypnotic, immunosuppressant, antineoplastic	95	69
3 D4	Oxolinic acid	Antibacterial	28	12
3 D5	Nimesulide	Anti-inflammatory	95	71
3 D6	Asenapine maleate	Antipsychotic	93	72
3 D7	Pentoxifylline	Bronchodilator, vasodilator	92	63
3 D8	Metaraminol bitartrate	Antihypotensive, vasoconstrictor	94	70
3 D9	Salbutamol	Bronchodilator, tocolytic	93	75
3 D10	Prilocaine hydrochloride	Local anesthetic	95	76
3 D11	Camptothecine (S,+)	Antineoplastic	96	86
3 E2	Ranitidine hydrochloride	Antiulcer	111	81
3 E3	Tiratricol, 3,3',5-triiodothyroacetic acid	Antihypothyroid, hypocholesterolemic	110	74
3 E4	Flufenamic acid	Analgesic, anti-inflammatory, antipyretic	102	55
3 E5	Flumequine	Antibacterial	6	3
3 E6	Tolfenamic acid	Analgesic, anti-inflammatory	101	58
3 E7	Meclofenamic acid sodium salt monohydrate	Anti-inflammatory, antipyretic	103	57
3 E8	Tibolone	Progestrogen	105	63
3 E9	Trimethoprim	Antibacterial, antimalarial	50	30
3 E10	Metoclopramide monohydrochloride	Antiemetic	105	61
3 E11	Fenbendazole	Antihelmintic	114	87
3 F2	Piroxicam	Analgesic, anticoagulant, anti-inflammatory	94	91
3 F3	Pyrantel tartrate	Antihelmintic	98	83
3 F4	Fenspiride hydrochloride	Antitussive, bronchodilator	89	67
3 F5	Gemfibrozil	Hypocholesterolemic, lipid-lowering	91	77
3 F6	Mefexamide hydrochloride	CNS stimulant	88	75
3 F7	Tiapride hydrochloride	Antiemetic, antipsychotic, anxiolytic	90	64
3 F8	Mebendazole	Antihelmintic	89	68
3 F9	Fenbufen	Analgesic, anti-inflammatory, antipyretic	91	67
3 F10	Ketoprofen	Analgesic, anti-inflammatory, antipyretic	96	76
3 F11	Indapamide	Antihypertensive, diuretic	89	85
3 G2	Norfloxacin	Antibacterial	20	15
3 G3	Antimycin A	Antibacterial, antifungal	97	68
3 G4	Xylometazoline hydrochloride	Nasal decongestant, vasoconstrictor	94	74
3 G5	Oxymetazoline hydrochloride	Nasal decongestant, vasoconstrictor	91	77
3 G6	Nifenazone	Analgesic, anti-inflammatory, antipyretic	92	78
3 G7	Griseofulvin	Antifungal, anti-inflammatory	94	70
3 G8	Clemizole hydrochloride	Antibacterial, antifungal, antihistaminic	95	68
3 G9	Tropicamide	Mydriatic	93	76
3 G10	Nefopam hydrochloride	Analgesic	95	67
3 G11	Phentolamine hydrochloride	Antihypertensive, vasodilator	93	87
3 H2	Etodolac	Analgesic, anti-inflammatory, antiplatelet	112	102
3 H3	Scopolamin-N-oxide hydrobromide	Antispastic, mydriatic	102	89
3 H4	Hyoscyamine (L)	Antiemetic, antispastic, mydriatic	103	95
3 H5	Chlorphensin carbamate	Muscle relaxant	96	90
3 H6	Carmofur	Antineoplastic	80	76
3 H7	Dilazep dihydrochloride	Antiplatelet, vasodilator	97	82
3 H8	Ofloxacin	Antibacterial	22	13
3 H9	Lomefloxacin hydrochloride	Antibacterial	26	16
3 H10	Orphenadrine hydrochloride	Antihistaminic, antiparkinsonian	102	93
3 H11	Proglumide	Antiulcer	105	108
4 A2	Mexiletine hydrochloride	Antiarrhythmic, local anesthetic	110	76
4 A3	Flavoxate hydrochloride	Antispastic	108	70
4 A4	Bufexamac	Analgesic, anti-inflammatory, antipyretic	102	67
4 A5	Glutethimide, para-amino	Antineoplastic	99	68
4 A6	Dropropizine (R,S)	Antitussive	100	55
4 A7	Pinacidil	Antihypertensive, vasodilator	96	47
4 A8	Albendazole	Antihelmintic, antiparasitic	98	57
4 A9	Clonidine hydrochloride	Analgesic, antihypotensive, sedative	100	61
4 A10	Bupropion hydrochloride	Antidepressant	106	60
4 A11	Alprenolol hydrochloride	Antianginal, antiarrhythmic, antihypertensive	113	71
4 B2	Chlorothiazide	Antihypertensive, diuretic	92	63
4 B3	Diphenidol hydrochloride	Antiemetic, antivertigo	89	56
4 B4	Norethindrone	Contraceptive	89	60
4 B5	Nortriptyline hydrochloride	Antidepressant, CNS stimulant	92	47
4 B6	Niflumic acid	Analgesic, anti-inflammatory, antipyretic	77	110
4 B7	Isotretinoin	Keratolytic	90	45
4 B8	Retinoic acid	Keratolytic	90	49
4 B9	Antazoline hydrochloride	Antihistaminic, sedative	91	55
4 B10	Ethacrynic acid	Diuretic	90	68
4 B11	Praziquantel	Antihelmintic	96	62
4 C2	Ethisterone	Contraceptive	93	71
4 C3	Triprolidine hydrochloride	Antihistaminic, sedative	95	65
4 C4	Doxepin hydrochloride	Anticonvulsant, antidepressant, antipruritic	94	53
4 C5	Dyclonine hydrochloride	Local anesthetic	91	68
4 C6	Dimenhydrinate	Antiemetic, antihistaminic, antivertigo	93	60
4 C7	Disopyramide	Antiarrhythmic	91	55
4 C8	Clotrimazole	Antibacterial, antifungal	98	56
4 C9	Vinpocetine	CNS stimulant, neuroprotectant, vasodilator	93	62
4 C10	Clomipramine hydrochloride	Antidepressant	96	61
4 C11	Fendiline hydrochloride	Antianginal	93	70
4 D2	Vincamine	CNS stimulant, vasodilator	92	57
4 D3	Indomethacin	Analgesic, anti-inflammatory, antipyretic	98	48
4 D4	Cortisone	Anti-inflammatory, immunosuppressant	97	56
4 D5	Prednisolone	Anti-inflammatory, immunosuppressant	92	50
4 D6	Fenofibrate	Hypocholesterolemic, lipid-lowering, uricosuric	107	45
4 D7	Bumetanide	Diuretic	91	43
4 D8	Labetalol hydrochloride	Antihypotensive	92	47
4 D9	Cinnarizine	Antihistaminic, antivertigo, sedative	106	48
4 D10	Methylprednisolone, 6-alpha	Anti-inflammatory, immunosuppressant	95	45
4 D11	Quinidine hydrochloride monohydrate	Antiarrhythmic, antimalarial	97	58
4 E2	Fludrocortisone acetate	Anti-inflammatory, antipruritic	110	71
4 E3	Fenoterol hydrobromide	Bronchodilator, tocolytic	102	60
4 E4	Homochlorcyclizine dihydrochloride	Antihistaminic, sedative	102	57
4 E5	Diethylcarbamazine citrate	Antihelmintic	99	60
4 E6	Chenodiol	Cholagogue, choleretic	101	57
4 E7	Perhexiline maleate	Antianginal	103	46
4 E8	Oxybutynin chloride	Antispastic	107	50
4 E9	Spiperone	Antipsychotic	106	50
4 E10	Pyrilamine maleate	Antihistaminic, antipruritic, antitussive	105	63
4 E11	Sulfinpyrazone	Antiplatelet, uricosuric	109	69
4 F2	Dantrolene sodium salt	Muscle relaxant	100	82
4 F3	Trazodone hydrochloride	Antidepressant	93	62
4 F4	Glafenine hydrochloride	Analgesic	87	66
4 F5	Pimethixene maleate	Antihistaminic, antitussive, bronchodilator	92	81
4 F6	Pergolide mesylate	Antiparkinsonian	93	53
4 F7	Acemetacin	Anti-inflammatory	87	55
4 F8	Benzydamine hydrochloride	Analgesic, anti-inflammatory, antipyretic	91	56
4 F9	Fipexide hydrochloride	Anti-fatigue, CNS stimulant	92	56
4 F10	Mifepristone	Abortifacient	94	51
4 F11	Diperodon hydrochloride	Local anesthetic	92	72
4 G2	Lisinopril	Antihypertensive, vasodilator	93	82
4 G3	Lincomycin hydrochloride	Antibacterial	96	77
4 G4	Telenzepine dihydrochloride	Antiulcer	94	73
4 G5	Econazole nitrate	Antifungal	83	46
4 G6	Bupivacaine hydrochloride	Neuromuscular	93	65
4 G7	Clemastine fumarate	Antiemetic, antihistaminic, sedative	101	55
4 G8	Oxytetracycline dihydrate	Antibacterial	21	17
4 G9	Pimozide	Antipsychotic	103	55
4 G10	Amodiaquin dihydrochloride dihydrate	Anti-inflammatory, antimalarial	100	66
4 G11	Mebeverine hydrochloride	Antispastic	94	70
4 H2	Ifenprodil tartrate	Vasodilator	106	80
4 H3	Flunarizine dihydrochloride	Anticonvulsant, vasodilator	106	72
4 H4	Trifluoperazine dihydrochloride	Antiemetic, antipsychotic	99	85
4 H5	Enalapril maleate	Antihypertensive	100	100
4 H6	Minocycline hydrochloride	Antibacterial	25	18
4 H7	Glibenclamide	Antidiabetic	101	62
4 H8	Guanethidine sulfate	Antihypertensive, local anesthetic	101	83
4 H9	Quinacrine dihydrochloride hydrate	Antihelmintic, antileishmanial, antimalarial	112	90
4 H10	Clofilium tosylate	Antiarrhythmic	104	68
4 H11	Fluphenazine dihydrochloride	Antipsychotic	108	72
5 A2	Streptomycin sulfate	Antibacterial	44	39
5 A3	Alfuzosin hydrochloride	Vasodilator	102	63
5 A4	Chlorpropamide	Antidiabetic	98	54
5 A5	Phenylpropanolamine hydrochloride	Antihypotensive, nasal decongestant, vasoconstrictor	97	64
5 A6	Ascorbic acid	Anti-oxidant, CNS stimulant, hemostatic	99	64
5 A7	Methyldopa (L,-)	Antihypertensive	103	61
5 A8	Cefoperazone dihydrate	Antibacterial	17	8
5 A9	Zoxazolamine	Antigout, muscle relaxant, uricosuric	96	75
5 A10	Tacrine hydrochloride	CNS stimulant	109	72
5 A11	Bisoprolol fumarate	Antianginal, antiarrhythmic, antihypertensive	112	83
5 B2	Lopinavir	Antiviral	97	58
5 B3	Practolol	Antianginal, antihypertensive	93	55
5 B4	Zidovudine, AZT	Antiviral	22	16
5 B5	Sulfisoxazole	Antibacterial	52	27
5 B6	Zaprinast	Erectile dysfunction treatment	89	50
5 B7	Chlormezanone	Anxiolytic, muscle relaxant	89	52
5 B8	Procainamide hydrochloride	Antiarrhythmic, local anesthetic, vasodilator	92	64
5 B9	N6-methyladenosine	Antineoplastic	90	66
5 B10	Guanfacine hydrochloride	Antihypertensive	95	64
5 B11	Domperidone	Antiemetic	95	90
5 C2	Furosemide	Antihypertensive, diuretic	94	72
5 C3	Methapyrilene hydrochloride	Antihistaminic, sedative	97	53
5 C4	Desipramine hydrochloride	Antidepressant, CNS stimulant	98	49
5 C5	Clorgyline hydrochloride	Antidepressant	95	62
5 C6	Clenbuterol hydrochloride	Antiasthmatic, bronchodilator, tocolytic	91	57
5 C7	Maprotiline hydrochloride	Antidepressant, anxiolytic	96	61
5 C8	Thioguanosine	Antineoplastic	82	56
5 C9	Chlorprothixene hydrochloride	Antiemetic, antipsychotic	96	69
5 C10	Ritodrine hydrochloride	Tocolytic	97	82
5 C11	Clozapine	Antipsychotic	96	83
5 D2	Chlorthalidone	Antihypertensive, diuretic	93	63
5 D3	Dobutamine hydrochloride	Analeptic, cardiotonic, positive inotropic	102	51
5 D4	Moclobemide	Antidepressant	96	51
5 D5	Clopamide	Antihypertensive, diuretic	99	59
5 D6	Hycanthone	Antihelmintic, antiparasitic	101	52
5 D7	Adenosine 5'-monophosphate monohydrate	Antiarrhythmic	100	53
5 D8	Amoxicillin	Antibacterial	74	49
5 D9	Pemirolast potassium	Anti-inflammatory, antipruritic, antihistaminic	92	58
5 D10	Dextromethorphan hydrobromide monohydrate	Antitussive	96	60
5 D11	Droperidol	Antipsychotic	100	86
5 E2	Bambuterol hydrochloride	Bronchodilator, tocolytic	110	73
5 E3	Betamethasone	Anti-inflammatory, antipruritic, immunosuppressant	103	53
5 E4	Colchicine	Antigout, anti-inflammatory	102	48
5 E5	Metergoline	Antiprolactin	108	48
5 E6	Brinzolamide	Antiglaucoma, diuretic	98	47
5 E7	Ambroxol hydrochloride	Expectorant, mucolytic	103	45
5 E8	Benfluorex	Anorectic, antidiabetic, CNS stimulant	108	56
5 E9	Bepridil hydrochloride	Antianginal, antiarrhythmic, antihypotensive	111	56
5 E10	Meloxicam	Anti-inflammatory	109	57
5 E11	Benzbromarone	Antianginal, antigout, antispastic	112	81
5 F2	Ketotifen fumarate	Antihistaminic	94	83
5 F3	Debrisoquin sulfate	Antihypertensive	92	65
5 F4	Amethopterin (R,S)	Anti-inflammatory, antineoplastic, immunosuppressant	94	66
5 F5	Methylergometrine maleate	Hemostatic, oxytocic	90	68
5 F6	Methiothepin maleate	Antipsychotic	99	59
5 F7	Clofazimine	Antibacterial	101	49
5 F8	Nafronyl oxalate	Anti-ischemic, antispastic, vasodilator	90	81
5 F9	Bezafibrate	Antilipemic, hypocholesterolemic, lipid-lowering	91	70
5 F10	Nefazodone hydrochloride	Antidepressant	101	78
5 F11	Clebopride maleate	Antiemetic, antispastic	94	85
5 G2	Lidoflazine	Antianginal, antiarrhythmic, vasodilator	103	83
5 G3	Betaxolol hydrochloride	Antiglaucoma, antihypertensive	90	73
5 G4	Nicardipine hydrochloride	Antianginal, antihypertensive	93	69
5 G5	Probucol	Antilipemic, hypocholesterolemic	105	93
5 G6	Mitoxantrone dihydrochloride	Antineoplastic	120	129
5 G7	GBR 12909 dihydrochloride	Antidepressant	103	77
5 G8	Carbetapentane citrate	Antispastic, antitussive, local anesthetic	91	93
5 G9	Dequalinium dichloride	Antibacterial, antiseptic	56	28
5 G10	Ketoconazole	Antifungal	104	93
5 G11	Fusidic acid sodium salt	Antibacterial	89	115
5 H2	Terbutaline hemisulfate	Antiasthmatic, bronchodilator, muscle relaxant	110	75
5 H3	Ketanserin tartrate hydrate	Antihypertensive, vasodilator	99	73
5 H4	Hemicholinium bromide	Curarizing	98	76
5 H5	Kanamycin A sulfate	Antibacterial	93	69
5 H6	Amikacin hydrate	Antibacterial	23	17
5 H7	Etoposide	Antineoplastic	98	66
5 H8	Clomiphene citrate (Z,E)	Progestrogen	109	64
5 H9	Oxantel pamoate	Antihelmintic	102	80
5 H10	Prochlorperazine dimaleate	Antiemetic, antipsychotic	107	78
5 H11	Hesperidin	Anti-haemorrhoids, antineoplastic, anti-oxidant	103	82
6 A2	Testosterone propionate	Anabolic	109	82
6 A3	Haloprogin	Antifungal	88	53
6 A4	Thyroxine (L)	Antihypothyroid, antilipemic, hypocholesterolemic	107	100
6 A5	Idebenone	Antineoplastic	105	97
6 A6	Pepstatin A	Antiviral	110	85
6 A7	Delavirdine	Antiviral	109	84
6 A8	Adamantamine fumarate	Antiviral	103	86
6 A9	Butoconazole nitrate	Antibacterial, antifungal	69	60
6 A10	Amiodarone hydrochloride	Antianginal, antiarrhythmic	106	77
6 A11	Amphotericin B	Anabolic	118	75
6 B2	Androsterone	Anabolic	68	86
6 B3	Amifostine	Antineoplastic	72	69
6 B4	Carbarsone	Antiamebic, antiprotozoal	98	63
6 B5	Amlodipine	Antihypertensive	70	92
6 B6	Modafinil	CNS stimulant	97	68
6 B7	Bacampicillin hydrochloride	Antibacterial	47	47
6 B8	Lamivudine	Antiviral	96	69
6 B9	Biotin	Vitamin	97	82
6 B10	Bisacodyl	Laxative	72	68
6 B11	Erlotinib	Antineoplastic	99	87
6 C2	Suloctidil	Antiplatelet, vasodilator	93	81
6 C3	Zotepine	Antipsychotic	99	79
6 C4	Carisoprodol	Analgesic, antipyretic, muscle relaxant	98	79
6 C5	Cephalosporanic acid, 7-amino	Antibacterial	99	100
6 C6	Chicago sky blue 6B		170	71
6 C7	Buflomedil hydrochloride	Vasodilator	98	66
6 C8	Dibenzepine hydrochloride	Antidepressant	96	73
6 C9	Roxatidine Acetate hydrochloride	Antiulcer	98	90
6 C10	Valacyclovir hydrochloride	Antiviral	97	81
6 C11	Cisapride	Gastroprokinetic	102	94
6 D2	Pefloxacine	Antibacterial	6	2
6 D3	Corticosterone	Anti-inflammatory, immunosuppressant	101	81
6 D4	Cyanocobalamin	Analgesic	98	77
6 D5	Cefadroxil	Antibacterial	97	79
6 D6	Cyclosporin	Immunosuppressant	97	52
6 D7	Digitoxigenin	Cardiotonic	99	60
6 D8	Digoxin	Cardiotonic	93	72
6 D9	Doxorubicin hydrochloride	Antibacterial, antineoplastic, immunosuppressant	99	69
6 D10	Carbimazole	Antihyperthyroid	98	72
6 D11	Epiandrosterone	Anabolic	104	108
6 E2	Estradiol-17 beta	Antigonadotropin	105	94
6 E3	Clobutinol hydrochloride	Antitussive	103	78
6 E4	Nebivolol hydrochloride	Antihypertensive	107	72
6 E5	Oxcarbazepine	Anticonvulsant	102	93
6 E6	Cyclobenzaprine hydrochloride	Muscle relaxant	106	74
6 E7	Carteolol hydrochloride	Antiglaucoma, antihypertensive	102	70
6 E8	Hydrocortisone base	Anti-inflammatory	108	71
6 E9	Pitavastatin calcium	Hypocholesterolemic	107	81
6 E10	Pilocarpine nitrate	Antiglaucoma	108	78
6 E11	Dicloxacillin sodium salt hydrate	Antibacterial	82	110
6 F2	Alizapride hydrochloride	Antiemetic	95	101
6 F3	Stanozolol	Anabolic	92	90
6 F4	Calcipotriene	Antipsoriatic	97	67
6 F5	Linezolid	Antibacterial	89	99
6 F6	Mebhydroline 1,5-naphtalenedisulfonate	Antihistaminic	93	81
6 F7	Meclocycline sulfosalicylate	Antibacterial	34	45
6 F8	Meclozine dihydrochloride	Antiemetic, antihistaminic, sedative	99	69
6 F9	Melatonin	Anticonvulsant, anti-oxidant, immunostimulant	92	90
6 F10	Butalbital	Hypnotic, sedative	100	93
6 F11	Dinoprost trometamol	Oxytocic	89	96
6 G2	Tropisetron hydrochloride	Antiemetic	96	115
6 G3	Cefixime	Antibacterial	2	1
6 G4	Metrizamide	Contrastant	90	102
6 G5	Quetiapine hemifumarate	Antipsychotic	82	84
6 G6	Tosufloxacin hydrochloride	Antibacterial	4	3
6 G7	Efavirenz	Antiviral	90	71
6 G8	Rifapentine	Antibacterial	9	10
6 G9	Neostigmine bromide	Anti-fatigue	97	86
6 G10	Niridazole	Antihelmintic, antiparasitic, antiprotozoal	66	54
6 G11	Ceforanide	Antibacterial	4	2
6 H2	Vatalanib	Antineoplastic	106	102
6 H3	Itopride	Gastroprokinetic	97	97
6 H4	Cefotetan	Antibacterial	1	0
6 H5	Fentiazac	Anti-inflammatory	93	95
6 H6	Brompheniramine maleate	Antihistaminic, antipruritic, antitussive	92	83
6 H7	Primaquine diphosphate	Antimalarial	100	99
6 H8	Progesterone	Progestogen	96	90
6 H9	Felodipine	Antianginal, antihypertensive	96	104
6 H10	Raclopride	Antipsychotic	91	110
6 H11	Closantel	Antihelmintic, antiparasitic	95	84
7 A2	Serotonin hydrochloride	CNS stimulant	111	95
7 A3	Cefotiam hydrochloride	Antibacterial	17	12
7 A4	Rofecoxib	Anti-inflammatory	103	84
7 A5	Benperidol	Antipsychotic	105	87
7 A6	Cefaclor hydrate	Antibacterial	67	59
7 A7	Colistin sulfate	Antibacterial	21	12
7 A8	Daunorubicin hydrochloride	Antibacterial, antineoplastic	87	56
7 A9	Dosulepin hydrochloride	Antidepressant, CNS stimulant	104	85
7 A10	Ceftazidime pentahydrate	Antibacterial	3	1
7 A11	Iobenguane sulfate	Antiparkinsonian	92	89
7 B2	Metixene hydrochloride	Antiparkinsonian, antispastic	95	97
7 B3	Nitrofural	Antibacterial	88	67
7 B4	Omeprazole	Antiulcer	88	67
7 B5	Propylthiouracil	Antihyperthyroid	88	61
7 B6	Terconazole	Antifungal	93	76
7 B7	Tiaprofenic acid	Analgesic, anti-inflammatory, antipyretic	91	79
7 B8	Vancomycin hydrochloride	Antibacterial	66	30
7 B9	Artemisinin	Antimalarial	73	66
7 B10	Propafenone hydrochloride	Antiarrhythmic	86	81
7 B11	Ethamivan	Analeptic, CNS stimulant	95	94
7 C2	Vigabatrin hydrochloride	Anticonvulsant, antiepileptic	99	96
7 C3	Biperiden hydrochloride	Antiparkinsonian	96	62
7 C4	Cetirizine dihydrochloride	Antihistaminic, antipruritic	93	68
7 C5	Etifenin	Chemosensitizer	93	71
7 C6	Metaproterenol sulfate, orciprenaline sulfate	Bronchodilator	98	75
7 C7	Sisomicin sulfate	Antibacterial	72	61
7 C8	Sibutramine hydrochloride	Anorectic	88	81
7 C9	Acenocoumarol	Anticoagulant	91	86
7 C10	Bromperidol	Antipsychotic	86	90
7 C11	Cyclizine hydrochloride	Antiemetic, antihistaminic, antivertigo	95	106
7 D2	Fluoxetine hydrochloride	Antidepressant	99	87
7 D3	Iohexol	Contrastant	95	86
7 D4	Norcyclobenzaprine	Antiulcer	97	69
7 D5	Pyrazinamide	Antibacterial	91	75
7 D6	Trimethadione	Anticonvulsant, antiepileptic	93	76
7 D7	Lovastatin	Hypocholesterolemic	99	69
7 D8	Nystatine	Antifungal	101	51
7 D9	Budesonide	Anti-inflammatory	92	87
7 D10	Imipenem	Antibacterial	18	8
7 D11	Sulfasalazine	Antibacterial, anti-inflammatory	94	100
7 E2	Lofexidine	Antihypertensive	110	92
7 E3	Thiostrepton	Antibacterial	115	54
7 E4	Antidiabetic	Antidiabetic	99	65
7 E5	Tiabendazole	Antifungal, antihelmintic, antiparasitic	96	66
7 E6	Rifampicin	Antibacterial	28	18
7 E7	Ethionamide	Antibacterial	97	63
7 E8	Tenoxicam	Analgesic, anti-inflammatory, antipyretic	98	72
7 E9	Triflusal	Anticoagulant, antiplatelet	106	70
7 E10	Mesoridazine besylate	Antipsychotic	99	75
7 E11	Trolox	Anti-oxidant	107	91
7 F2	Pirenperone	Antipsychotic	87	70
7 F3	Grepafloxacin	Antibacterial	6	3
7 F4	Phenacetin	Analgesic, antipyretic	89	64
7 F5	Atovaquone	Antimalarial, antiprotozoal	93	65
7 F6	Methoxamine hydrochloride	Antihypotensive, vasoconstrictor	85	55
7 F7	(S)-(-)-Atenolol	Antianginal, antiarrhythmic, antihypertensive	87	58
7 F8	Piracetam	CNS stimulant	85	56
7 F9	Phenindione	Anticoagulant	88	59
7 F10	Thiocolchicoside	Antispastic, muscle relaxant	86	62
7 F11	Clorsulon	Antihelmintic	91	88
7 G2	Ciclopirox ethanolamine	Antibacterial, antifungal	90	92
7 G3	Probenecid	Antigout, uricosuric	91	82
7 G4	Betahistine mesylate	Vasodilator	90	74
7 G5	Tobramycin	Antibacterial	21	18
7 G6	Tetramisole hydrochloride	Antihelmintic, antiparasitic, immunomodulator	93	73
7 G7	Pregnenolone	Anabolic, anti-inflammatory	91	72
7 G8	Molsidomine	Antianginal, anticoagulant, antiplatelet	89	76
7 G9	Chloroquine diphosphate	Anti-inflammatory, antimalarial, antiprotozoal	93	86
7 G10	Trimetazidine dihydrochloride	Antianginal, anti-ischemic, vasodilator	85	76
7 G11	Ropivacaine hydrochloride	Anesthetic	96	102
7 H2	Hexetidine	Antifungal, antiseptic	92	79
7 H3	Selegiline hydrochloride	Antiparkinsonian	100	95
7 H4	Pentamidine isethionate	Antifungal, antiparasitic, antiprotozoal	100	91
7 H5	Tolazamide	Antidiabetic	98	87
7 H6	Nifuroxazide	Antibacterial	92	90
7 H7	Mirtazapine	Antidepressant	88	96
7 H8	Dirithromycin	Antibacterial	53	69
7 H9	Gliclazide	Anticoagulant	98	104
7 H10	Tazarotene	Antipsoriatic, antiacneic	102	89
7 H11	Prenylamine lactate	Antianginal, anxiolytic, vasodilator	104	121
8 A2	Ziprasidone Hydrochloride	Antipsychotic	115	108
8 A3	Mevastatin	Hypocholesterolemic	104	87
8 A4	Pyridostigmine iodide	Cholinergic	106	80
8 A5	Pentobarbital	Anesthetic, hypnotic, sedative	102	97
8 A6	Atropine sulfate monohydrate	Antispastic, mydriatic	111	90
8 A7	Eserine hemisulfate salt	Antiglaucoma	102	76
8 A8	Itraconazole	Antifungal	114	96
8 A9	Acarbose	Antidiabetic	99	66
8 A10	Entacapone	Antiparkinsonian	111	85
8 A11	Nicotinamide	Antilipemic, vasodilator	109	80
8 B2	Tetracaine hydrochloride	Local anesthetic	91	88
8 B3	Mometasone furoate	Anti-inflammatory	98	86
8 B4	Troglitazone	Antidiabetic, anti-inflammatory	96	82
8 B5	Dacarbazine	Antineoplastic	89	88
8 B6	Tenatoprazole	Antiulcer	98	74
8 B7	Acetopromazine maleate salt	Antiemetic, antipsychotic, antitussive	94	62
8 B8	Escitalopram oxalate	Antidepressant	92	77
8 B9	Ropinirole hydrochloride	Antiparkinsonian	91	77
8 B10	Lacidipine	Antihypertensive	92	83
8 B11	Argatroban	Anticoagulant	91	76
8 C2	Reboxetine mesylate	Antidepressant	100	98
8 C3	Camylofine chlorhydrate	Muscle relaxant	99	73
8 C4	Papaverine hydrochloride	Antispastic, antitussive, erectile dysfunction treatment	105	60
8 C5	Yohimbine hydrochloride	Erectile dysfunction treatment, vasodilator	95	74
8 C6	Voriconazole	Antifungal	98	72
8 C7	Alfacalcidol	Antiosteoporetic	95	52
8 C8	Cilostazol	Anticoagulant	95	59
8 C9	Galanthamine hydrobromide	Analgesic, anti-Alzheimer, anti-fatigue	94	61
8 C10	Azelastine hydrochloride	Antihistaminic	96	59
8 C11	Etretinate	Antipsoriatic	99	91
8 D2	Emedastine	Antihistaminic	102	97
8 D3	Etofenamate	Anti-inflammatory	104	76
8 D4	Zaleplon	Hypnotic, sedative	103	85
8 D5	Diclofenac sodium	Anti-inflammatory	95	78
8 D6	Exemestane	Antineoplastic	102	67
8 D7	Fomepizole	Alcohol addiction treatment	101	71
8 D8	Temozolomide	Antineoplastic	96	76
8 D9	Xylazine	Analgesic, sedative	95	78
8 D10	Celiprolol hydrochloride	Antianginal, antihypertensive	95	81
8 D11	Zopiclone	Hypnotic, sedative	93	94
8 E2	Tranilast	Antiallergic	103	97
8 E3	Tizanidine hydrochloride	Muscle relaxant	110	77
8 E4	Zafirlukast	Antiasthmatic	112	65
8 E5	Butenafine Hydrochloride	Antifungal	115	69
8 E6	Carbadox	Antibacterial	75	76
8 E7	Rimantadine Hydrochloride	Antiviral	100	62
8 E8	Tirofiban hydrochloride	Antiplatelet	105	72
8 E9	Oxibendazol	Antihelmintic	105	74
8 E10	Ipsapirone	Antidepressant	107	74
8 E11	Hydroxychloroquine sulfate	Antimalarial	109	89
8 F2	Loracarbef	Antibacterial	67	86
8 F3	Fenipentol	Choleretic	98	92
8 F4	Diosmin	Vasoprotector	97	79
8 F5	Carbidopa	Antiparkinsonian	95	84
8 F6	(-)-Emtricitabine	Antiviral	94	80
8 F7	Demecarium bromide	Antiglaucoma	94	74
8 F8	Tolvaptan	Antihypertensive, diuretic	95	87
8 F9	Acipimox	Antilipemic	95	76
8 F10	Diflorasone Diacetate	Anti-inflammatory, antipruritic, antipsoriatic	95	91
8 F11	Acamprosate calcium	Neuroprotectant	96	101
8 G2	Mizolastine	Antihistaminic	101	104
8 G3	Amisulpride	Antipsychotic	99	94
8 G4	Pyridoxine hydrochloride	Neuroprotectant, antiemetic	98	80
8 G5	Mercaptopurine	Immunosuppressant	86	79
8 G6	Cytarabine	Antineoplastic	100	83
8 G7	Racecadotril	Antidiarrheal	101	70
8 G8	Folic acid	Antianemic	96	72
8 G9	Benazepril hydrochloride	Antihypertensive	96	74
8 G10	Aniracetam	Anti-Alzheimer	98	76
8 G11	Dimethisoquin hydrochloride	Antipruritic, local anesthetic	98	77
8 H2	Alendronate sodium	Antiosteoporetic	109	95
8 H3	Dipivefrin hydrochloride	Antiglaucoma	103	97
8 H4	Thiorphan	Antidiarrheal	106	91
8 H5	Tomoxetine hydrochloride	Antidepressant	107	102
8 H6	Aceclidine Hydrochloride	Antiglaucoma	103	91
8 H7	Penciclovir	Antiviral	107	87
8 H8	Levetiracetam	Anticonvulsant	107	96
8 H9	Dexfenfluramine hydrochloride	Anorectic	107	95
8 H10	Etoricoxib	Analgesic, anti-inflammatory	102	100
8 H11	Sertindole	Antipsychotic	115	92
9 A2	Flunisolide	Anti-inflammatory	114	88
9 A3	Gefitinib	Antineoplastic	110	72
9 A4	Flunisolide	Anti-inflammatory	110	79
9 A5	N-Acetyl-DL-homocysteine Thiolactone	Expectorant	107	72
9 A6	Flurandrenolide	Anti-inflammatory, antipruritic	114	69
9 A7	Oxiconazole Nitrate	Antifungal	104	60
9 A8	Rebamipide	Antiulcer	110	66
9 A9	Nilvadipine	Antianginal, antihypertensive	106	59
9 A10	Etanidazole	Antineoplastic, chemosensitizer	111	72
9 A11	Pinaverium bromide	Antispastic	123	76
9 B2	Glimepiride	Antidiabetic	100	78
9 B3	Picrotoxinin	Analeptic	98	78
9 B4	Mepenzolate bromide	Antispastic, antiulcer	99	83
9 B5	Benfotiamine	Neuroprotectant	94	70
9 B6	Halcinonide	Anti-inflammatory, antipruritic	95	70
9 B7	Lanatoside C	Cardiotonic	98	68
9 B8	Benzamil hydrochloride	Antihypertensive, diuretic	95	56
9 B9	Suxibuzone	Analgesic, anti-inflammatory, antipyretic	95	72
9 B10	6-Furfurylaminopurine		93	61
9 B11	Avermectin B1	Antihelmintic	97	50
9 C2	Pranlukast	Antiasthmatic	112	45
9 C3	D,L-Penicillamine	Analgesic	104	68
9 C4	Zileuton	Antiasthmatic	98	69
9 C5	Loratadine	Antihistaminic	107	60
9 C6	Tetraethylenepentamine pentahydrochloride	Antilipemic	80	43
9 C7	Nisoldipine	Antianginal, antihypertensive	98	51
9 C8	Acefylline	CNS stimulant	97	50
9 C9	Acitretin	Antipsoriatic	99	57
9 C10	Zonisamide	Anticonvulsant	93	59
9 C11	Irsogladine maleate	Antiulcer	96	71
9 D2	Dydrogesterone	Progestogen	107	63
9 D3	Sumatriptan succinate	Antimigraine	104	52
9 D4	Opipramol dihydrochloride	Antidepressant, antipsychotic	105	59
9 D5	Nalidixic acid sodium salt	Antibacterial	90	63
9 D6	Oxacillin sodium	Antibacterial	97	47
9 D7	Beta-Escin	Antineoplastic, diuretic	104	40
9 D8	Thiamine hydrochloride	Immunostimulant	99	52
9 D9	Tazobactam	Antibacterial	100	54
9 D10	Ibandronate sodium	Antiosteoporetic	99	49
9 D11	Warfarin	Anticoagulant	98	63
9 E2	Pranoprofen	Anti-inflammatory	121	67
9 E3	Secnidazole	Antiamebic	113	56
9 E4	Pempidine	Antihypotensive, vasodilator	112	60
9 E5	Mirabegron	Curarizing	110	54
9 E6	Ibutilide fumarate	Antiarrhythmic	108	49
9 E7	Tigecycline	Antibacterial	117	50
9 E8	Tramadol hydrochloride	Analgesic	110	45
9 E9	Estropipate	Progestrogen	110	52
9 E10	Butylscopolammonium (n-) bromide	Antispastic	110	56
9 E11	Irinotecan hydrochloride trihydrate	Antineoplastic	114	52
9 F2	Tylosin	Antibacterial	95	85
9 F3	Citalopram Hydrobromide	Antidepressant	99	75
9 F4	Promazine hydrochloride	Antipsychotic	98	79
9 F5	Sulfamerazine	Antibacterial	66	35
9 F6	Venlafaxine	Antidepressant	96	67
9 F7	Ethotoin	Anticonvulsant	93	66
9 F8	3-alpha-Hydroxy-5-beta-androstan-17-one	Immunostimulant	94	70
9 F9	Tetrahydrozoline hydrochloride	Nasal decongestant, vasoconstrictor	97	66
9 F10	Hexestrol	Antineoplastic	91	61
9 F11	Cefmetazole sodium salt	Antibacterial	18	11
9 G2	Trihexyphenidyl-D,L Hydrochloride	Antiparkinsonian	101	72
9 G3	Succinylsulfathiazole	Antibacterial	92	72
9 G4	Famprofazone	Analgesic, antipyretic	97	79
9 G5	Bromopride	Antiemetic	96	83
9 G6	Methyl benzethonium chloride	Antibacterial	62	30
9 G7	Chlorcyclizine hydrochloride	Antiemetic, antihistaminic, sedative	97	71
9 G8	Diphenylpyraline hydrochloride	Antihistaminic, antipruritic, sedative	95	68
9 G9	Benzethonium chloride	Antibacterial, antiseptic	76	49
9 G10	Trioxsalen	Photosensibilizator, anti-vitiligo	94	81
9 G11	Doxofylline	Bronchodilator	98	80
9 H2	Sulfabenzamide	Antibacterial	79	52
9 H3	Benzocaine	Local anesthetic	110	95
9 H4	Dipyrone	Analgesic, antiasthmatic, antipyretic	105	86
9 H5	Isosorbide dinitrate	Antianginal	106	96
9 H6	Sulfachloropyridazine	Antibacterial	68	31
9 H7	Pramoxine hydrochloride	Local anesthetic	103	80
9 H8	Finasteride	Anti-alopecia, antineoplastic	97	79
9 H9	Fluorometholone	Anti-inflammatory	103	97
9 H10	Cephalothin sodium salt	Antibacterial	56	59
9 H11	Cefuroxime sodium salt	Antibacterial	32	6
10 A2	Althiazide	Antihypertensive, diuretic	111	98
10 A3	Isopyrin hydrochloride	Analgesic, anti-inflammatory, antipyretic	108	95
10 A4	Phenethicillin potassium salt	Antibacterial	104	91
10 A5	Sulfamethoxypyridazine	Antibacterial	68	43
10 A6	Deferoxamine mesylate	Chelating	54	103
10 A7	Mephentermine hemisulfate	Antihypotensive, vasoconstrictor	102	74
10 A8	Liranaftate	Antifungal	108	74
10 A9	Sulfadimethoxine	Antibacterial	71	43
10 A10	Sulfanilamide	Antibacterial	100	70
10 A11	Balsalazide Sodium	Anti-inflammatory	115	87
10 B2	Sulfaquinoxaline sodium salt	Antibacterial	65	53
10 B3	Streptozotocin	Antineoplastic	93	71
10 B4	Metoprolol-(+,-) (+)-tartrate salt	Antiarrhythmic, antihypertensive	99	82
10 B5	Flumethasone	Anti-inflammatory	95	75
10 B6	Flecainide acetate	Antiarrhythmic	98	65
10 B7	Cefazolin sodium salt	Antibacterial	20	15
10 B8	Trimetozine	Sedative	95	59
10 B9	Folinic acid calcium salt	Antianemic	94	69
10 B10	Levonordefrin	Vasoconstrictor	92	81
10 B11	Amprenavir	Antiviral	93	95
10 C2	Bimatoprost	Antiglaucoma	97	92
10 C3	Sulfamethizole	Antibacterial	65	34
10 C4	Medrysone	Anti-inflammatory	99	74
10 C5	Flunixin meglumine	Analgesic, anti-inflammatory, antipyretic	95	86
10 C6	Spiramycin	Antibacterial	60	51
10 C7	Glycopyrrolate	Antispastic	97	71
10 C8	Aprepitant	Antiemetic	82	53
10 C9	Monensin sodium salt	Antibacterial	94	60
10 C10	Isoetharine mesylate salt	Bronchodilator	94	62
10 C11	Dronedarone hydrochloride	Antiarrhythmic	103	79
10 D2	Terazosin hydrochloride	Antihypertensive	103	74
10 D3	Phenazopyridine hydrochloride	Analgesic	101	58
10 D4	Demeclocycline hydrochloride	Antibacterial	22	15
10 D5	Fenoprofen calcium salt dihydrate	Anti-inflammatory	99	58
10 D6	Piperacillin sodium salt	Antibacterial	21	15
10 D7	Diethylstilbestrol	Progestrogen, antineoplastic	92	58
10 D8	Chlorotrianisene	Antineoplastic	102	56
10 D9	Ribostamycin sulfate salt	Antibacterial	67	46
10 D10	Methacholine chloride	Cholinergic	95	53
10 D11	Pipenzolate bromide	Antispastic	95	95
10 E2	Butamben	Anesthetic	114	86
10 E3	Sulfapyridine	Antibacterial	74	34
10 E4	Meclofenoxate hydrochloride	CNS stimulant	105	66
10 E5	Furaltadone hydrochloride	Antibacterial	94	63
10 E6	Ethoxyquin	Antifungal	99	63
10 E7	Tinidazole	Antiamebic, antibacterial	103	63
10 E8	Guanadrel sulfate	Antihypertensive	105	65
10 E9	Vidarabine	Antiviral	104	62
10 E10	Sulfameter	Antibacterial	67	30
10 E11	Isopropamide iodide	Antiulcer	108	83
10 F2	Alclometasone dipropionate	Anti-inflammatory	96	92
10 F3	Leflunomide	Immunosuppressant	95	80
10 F4	Norgestrel-(-)	Contraceptive	93	78
10 F5	Fluocinonide	Anti-inflammatory	91	87
10 F6	Sulfamethazine sodium salt	Antibacterial	64	37
10 F7	Guaifenesin	Bronchodilator, expectorant	91	65
10 F8	Alexidine dihydrochloride	Antibacterial	24	9
10 F9	Proadifen hydrochloride	Local anesthetic	90	58
10 F10	Zomepirac sodium salt	Anti-inflammatory	87	73
10 F11	Cinoxacin	Antibacterial	47	31
10 G2	Clobetasol propionate	Anti-inflammatory	89	83
10 G3	Podophyllotoxin	Antiviral	92	75
10 G4	Clofibric acid	Antilipemic	90	73
10 G5	Bendroflumethiazide	Antihypertensive, diuretic	92	74
10 G6	Dicumarol	Anticoagulant	92	59
10 G7	Methimazole	Antihyperthyroid	90	78
10 G8	Merbromin	Antibacterial	85	53
10 G9	Hexylcaine hydrochloride	Anesthetic	91	68
10 G10	Drofenine hydrochloride	Antispastic	92	80
10 G11	Cycloheximide	Antibacterial	93	98
10 H2	(R) -Naproxen sodium salt	Anti-inflammatory	100	83
10 H3	Propidium iodide	Antibacterial	104	69
10 H4	Cloperastine hydrochloride	Antitussive	96	78
10 H5	Eprosartan mesylate	Antihypertensive	99	79
10 H6	Isocarboxazid	Antidepressant	96	77
10 H7	Lithocholic acid	Cholagogue, choleretic	93	77
10 H8	Methotrimeprazine maleat salt	Analgesic, antiemetic, sedative	96	81
10 H9	Dienestrol	Progestrogen	94	87
10 H10	Pridinol methanesulfonate salt	Antiparkinsonian	94	94
10 H11	Amrinone	Vasodilator	104	103
11 A2	Carbinoxamine maleate salt	Antihistaminic	113	73
11 A3	Methazolamide	Antiglaucoma, diuretic	104	75
11 A4	Pyrithyldione	Hypnotic, sedative	109	75
11 A5	Spectinomycin dihydrochloride	Antibacterial	70	41
11 A6	Piromidic acid	Antibacterial	111	66
11 A7	Trimipramine maleate salt	Antidepressant	110	65
11 A8	Chloropyramine hydrochloride	Antihistaminic	110	74
11 A9	Furazolidone	Antibacterial, antiprotozoan	68	58
11 A10	Dichlorphenamide	Antiglaucoma	111	82
11 A11	Sulconazole nitrate	Antifungal	105	56
11 B2	Auranofin	Analgesic	62	116
11 B3	Cromolyn disodium salt	Antiasthmatic, anti-inflammatory	92	75
11 B4	Bucladesine sodium salt	Anticonvulsant	92	63
11 B5	Cefsulodin sodium salt	Antibacterial	93	63
11 B6	Fosfosal	Analgesic	97	62
11 B7	Suprofen	Analgesic, anti-inflammatory	94	59
11 B8	Deflazacort	Anti-inflammatory, immunosuppressant	92	67
11 B9	Nadolol	Antianginal, antihypertensive	94	70
11 B10	Moxalactam disodium salt	Antibacterial	19	11
11 B11	Aminophylline	Bronchodilator, CNS stimulant, diuretic	92	81
11 C2	Azlocillin sodium salt	Antibacterial	48	38
11 C3	Clidinium bromide	Antispastic	98	72
11 C4	Sulfamonomethoxine	Antibacterial	64	29
11 C5	Benzthiazide	Antihypertensive, diuretic	93	60
11 C6	Trichlormethiazide	Antihypertensive, diuretic	93	57
11 C7	Oxalamine citrate salt	Anti-inflammatory, antispastic, antitussive	96	63
11 C8	Propantheline bromide	Antispastic	94	65
11 C9	Viloxazine hydrochloride	Antidepressant	95	69
11 C10	Dimethadione	Anticonvulsant	99	79
11 C11	Ethaverine hydrochloride	Vasodilator	99	85
11 D2	Butacaine	Anesthetic	99	85
11 D3	Cefoxitin sodium salt	Antibacterial	23	15
11 D4	Eszopiclone	Hypnotic	101	57
11 D5	Novobiocin sodium salt	Antibacterial	92	57
11 D6	Zolmitriptan	Antimigraine	94	60
11 D7	Indoprofen	Analgesic, anti-inflammatory	96	68
11 D8	Carbenoxolone disodium salt	Antiulcer	95	70
11 D9	Iocetamic acid	Contrastant	94	61
11 D10	Ganciclovir	Antiviral	99	62
11 D11	Ethopropazine hydrochloride	Antihistaminic	104	67
11 E2	Olanzapine	Antipsychotic	110	84
11 E3	Trimeprazine tartrate	Antihistaminic, antipruritic, sedative	104	66
11 E4	Nafcillin sodium salt monohydrate	Antibacterial	104	64
11 E5	Procyclidine hydrochloride	Antiparkinsonian, muscle relaxant	99	62
11 E6	Amiprilose hydrochloride	Immunomodulator	100	62
11 E7	Ethynylestradiol 3-methyl ether	Contraceptive	100	60
11 E8	(-) -Levobunolol hydrochloride	Antiglaucoma	104	87
11 E9	Iodixanol	Contrastant	82	50
11 E10	Clinafloxacin	Antibacterial	25	14
11 E11	Equilin	Progestrogen	111	75
11 F2	Paroxetine Hydrochloride	Antidepressant, CNS stimulant	100	93
11 F3	Nylidrin	Vasodilator	94	77
11 F4	Liothyronine	Antihypothyroid	89	70
11 F5	Roxithromycin	Antibacterial	53	61
11 F6	Beclomethasone dipropionate	Anti-inflammatory	95	65
11 F7	Tolmetin sodium salt dihydrate	Anti-inflammatory	90	71
11 F8	(+) -Levobunolol hydrochloride	Antiglaucoma	92	68
11 F9	Doxazosin mesylate	Antihypertensive	92	67
11 F10	Fluvastatin sodium salt	Antilipemic	96	71
11 F11	Methylhydantoin-5-(L)	Anticonvulsant	95	72
11 G2	Gabapentin	Anticonvulsant	97	87
11 G3	Raloxifene hydrochloride	Lipid-lowering	102	59
11 G4	Ciclesonide	Antiallergic, antiasthmatic	104	59
11 G5	Methylhydantoin-5-(D)		96	61
11 G6	Simvastatin	Antilipemic	93	62
11 G7	Azacytidine-5	Antineoplastic	88	68
11 G8	Paromomycin sulfate	Antiamebic, antibacterial	85	50
11 G9	Acetaminophen	Analgesic, antipyretic	96	81
11 G10	Phthalylsulfathiazole	Antibacterial	90	63
11 G11	Luteolin	Expectorant	97	75
11 H2	Iopamidol	Contrastant	106	101
11 H3	Iopromide	Contrastant	98	82
11 H4	Theophylline monohydrate	Bronchodilator, CNS stimulant, diuretic	97	81
11 H5	Theobromine	Bronchodilator, diuretic	96	83
11 H6	Reserpine	Antipsychotic	102	77
11 H7	Bicalutamide	Antineoplastic	98	80
11 H8	Scopolamine hydrochloride	Antiemetic	94	89
11 H9	Ioversol	Contrastant	92	73
11 H10	Rabeprazole Sodium salt	Antiulcer	98	90
11 H11	Carbachol	Antilipemic, vasodilator	107	80
12 A2	Niacin	Antilipemic, vasodilator	106	72
12 A3	Digoxigenin		103	65
12 A4	Digoxigenin		99	74
12 A5	Meglumine	Antileishmanial	105	70
12 A6	Dolasetron mesilate	Antiemetic	103	73
12 A7	Clioquinol	Antiamebic, antifungal, antiseptic	37	11
12 A8	Oxybenzone	Sunscreen	102	55
12 A9	Promethazine hydrochloride	Antihistaminic, sedative	108	59
12 A10	Diacerein	Antiarthritic	104	60
12 A11	Esmolol hydrochloride	Antiarrhythmic	111	78
12 B2	Cortisol acetate	Anti-inflammatory	92	52
12 B3	Flubendazol	Antihelmintic	96	48
12 B4	Felbinac	Analgesic, anti-inflammatory	74	122
12 B5	Butylparaben	Antifungal, antiseptic , expectorant	93	48
12 B6	Aminohippuric acid	Diagnostic	94	48
12 B7	N-Acetyl-L-leucine	Antivertigo	92	54
12 B8	Pipemidic acid	Antibacterial	34	9
12 B9	Dioxybenzone	Sunscreen	89	55
12 B10	Adrenosterone	Anabolic	89	57
12 B11	Methylatropine nitrate	Antispastic, mydriatic	92	68
12 C2	Hymecromone	Muscle relaxant	91	59
12 C3	Flubendazol	Antihelmintic	97	53
12 C4	Diloxanide furoate	Antiamebic	98	54
12 C5	Metyrapone	Diagnostic	95	54
12 C6	Urapidil hydrochloride	Antihypertensive, vasodilator	92	47
12 C7	Fluspirilen	Antipsychotic	101	46
12 C8	S-(+)-ibuprofen	Analgesic, anti-inflammatory	92	50
12 C9	Ethynodiol diacetate	Contraceptive	95	60
12 C10	Nabumetone	Analgesic, anti-inflammatory	95	62
12 C11	Nisoxetine hydrochloride	Antidepressant	94	73
12 D2	(+)-Isoproterenol (+)-bitartrate salt	Antiasthmatic, bronchodilator, vasodilator	94	59
12 D3	Monobenzone	Anti-vitiligo	100	60
12 D4	2-Aminobenzenesulfonamide	Diuretic	96	49
12 D5	Estrone	Progestrogen	95	46
12 D6	Lorglumide sodium salt	Antiulcer	95	42
12 D7	Nitrendipine	Antihypertensive	95	53
12 D8	Flurbiprofen	Analgesic, anti-inflammatory	74	106
12 D9	Nimodipine	Vasodilator	96	41
12 D10	Bacitracin	Antibacterial	85	29
12 D11	Gemifloxacin mesylate	Antibacterial	25	12
12 E2	Nizatidine	Antiulcer	106	64
12 E3	Thioperamide maleate	Antiemetic	105	55
12 E4	Xamoterol hemifumarate	Cardiotonic	104	54
12 E5	Posaconazole	Antifungal	114	42
12 E6	Thonzonium bromide	Antiseptic	54	11
12 E7	Idazoxan hydrochloride	Antiparkinsonian, antipsychotic	103	56
12 E8	Quinapril hydrochloride	Antihypertensive	108	48
12 E9	Nilutamide	Antineoplastic	108	52
12 E10	Ketorolac tromethamine	Analgesic, anti-inflammatory, antipyretic	108	57
12 E11	Protriptyline hydrochloride	Antidepressant	102	62
12 F2	Propofol	Anesthetic, sedative	97	69
12 F3	S(-)Eticlopride hydrochloride	Diagnostic	98	63
12 F4	Primidone	Anticonvulsant	94	62
12 F5	Flucytosine	Antifungal	89	53
12 F6	Paliperidone	Antipsychotic	93	53
12 F7	Bephenium hydroxynaphthoate	Antihelmintic	95	56
12 F8	Dehydroisoandosterone 3-acetate	Anabolic	94	50
12 F9	Benserazide hydrochloride	Antiparkinsonian	91	46
12 F10	Iodipamide	Contrastant	98	63
12 F11	Allopurinol	Antigout	92	75
12 G2	Pentetic acid	Chelating, radioprotectant	96	66
12 G3	Bretylium tosylate	Anesthetic, antiarrhythmic, antihypertensive	97	58
12 G4	Pralidoxime chloride	Cholinergic	100	62
12 G5	Phenoxybenzamine hydrochloride	Antihypertensive	104	53
12 G6	Salmeterol	Bronchodilator	98	49
12 G7	Altretamine	Antineoplastic	99	64
12 G8	Prazosin hydrochloride	Antihypertensive	94	53
12 G9	Timolol maleate salt	Antianginal, antiarrhythmic, antiglaucoma	94	53
12 G10	(+,-)-Octopamine hydrochloride	CNS stimulant	97	59
12 G11	Stavudine	Antiviral	96	75
12 H2	Crotamiton	Antipruritic	106	84
12 H3	Toremifene	Antineoplastic	115	65
12 H4	(R)-(+)-Atenolol	Antianginal, antiarrhythmic, antihypertensive	98	84
12 H5	Tyloxapol	Mucolytic	93	16
12 H6	Florfenicol	Antibacterial	38	30
12 H7	Megestrol acetate	Antineoplastic, contraceptive	100	77
12 H8	Deoxycorticosterone	Anti-inflammatory	100	70
12 H9	Urosiol	Cholagogue, choleretic	99	82
12 H10	Proparacaine hydrochloride	Anesthetic	99	96
12 H11	Aminocaproic acid	Antifibrinolytic, hemostatic	105	84
13 A2	Denatonium benzoate		111	98
13 A3	Canrenone	Diuretic	110	97
13 A4	Enilconazole	Antifungal	109	95
13 A5	Methacycline hydrochloride	Antibacterial	23	20
13 A6	Floxuridine	Antineoplastic, antiviral	86	72
13 A7	Sotalol hydrochloride	Antianginal, antiarrhythmic, antihypertensive	108	96
13 A8	Gestrinone	Contraceptive	111	95
13 A9	Decamethonium bromide	Muscle relaxant	106	86
13 A10	Darifenacin hydrobromide	Curarizing	103	92
13 A11	Indatraline hydrochloride	Antidepressant	113	94
13 B2	Remoxipride Hydrochloride	Antipsychotic	97	93
13 B3	THIP Hydrochloride	Sedative	102	87
13 B4	Pirlindole mesylate	Antidepressant	96	81
13 B5	Pronethalol hydrochloride	Antianginal, antiarrhythmic, antihypertensive	94	73
13 B6	Naftopidil dihydrochloride	Antihypertensive	99	67
13 B7	Tracazolate hydrochloride	Anticonvulsant, sedative	96	85
13 B8	Zardaverine	Bronchodilator	99	76
13 B9	Memantine Hydrochloride	Anti-Alzheimer, antiparkinsonian, antispastic	95	78
13 B10	Ozagrel hydrochloride	Antianginal	95	76
13 B11	Piribedil hydrochloride	Antiparkinsonian, vasodilator	91	81
13 C2	Nitrocaramiphen hydrochloride	Curarizing	99	82
13 C3	Nandrolone	Antianemic	100	64
13 C4	Dimaprit dihydrochloride	Antihistaminic	92	72
13 C5	Oxfendazol	Antihelmintic	90	64
13 C6	Guaiacol	Expectorant	90	65
13 C7	Capecitabine	Antineoplastic	93	75
13 C8	Pramipexole dihydrochloride	Antiparkinsonian	93	62
13 C9	Norgestimate	Contraceptive	99	54
13 C10	Chlormadinone acetate	Antineoplastic	94	71
13 C11	Phenylbutazone	Anti-inflammatory	92	93
13 D2	Gliquidone	Antidiabetic	101	74
13 D3	Pizotifen malate	Antimigraine, antihistaminic, sedative	99	67
13 D4	Ribavirin	Antiviral	94	56
13 D5	Cyclopenthiazide	Antihypertensive, diuretic	89	62
13 D6	Fluvoxamine maleate	Antidepressant, CNS stimulant	92	60
13 D7	Prothionamide	Antibacterial	92	75
13 D8	Fluticasone propionate	Anti-inflammatory, vasodilator	95	67
13 D9	Zuclopenthixol dihydrochloride	Antipsychotic, antiviral, sedative	100	54
13 D10	Proguanil hydrochloride	Antimalarial	97	63
13 D11	Lymecycline	Antibacterial	80	76
13 E2	Alfadolone acetate	Anesthetic	104	90
13 E3	Alfaxalone	Anesthetic	101	80
13 E4	Azapropazone	Analgesic, anti-inflammatory	101	79
13 E5	Meptazinol hydrochloride	Analgesic	96	72
13 E6	Apramycin	Antibacterial	93	72
13 E7	Darunavir	Antiviral	97	85
13 E8	Fursultiamine Hydrochloride	Anti-Alzheimer	97	82
13 E9	Gabexate mesilate	Anticoagulant	105	71
13 E10	Pivampicillin	Antibacterial	104	86
13 E11	Lodoxamide	Antihistaminic	105	99
13 F2	Flucloxacillin sodium	Antibacterial	89	81
13 F3	Trapidil	Vasodilator	89	70
13 F4	Deptropine citrate	Antihistaminic, bronchodilator, vasodilator	90	68
13 F5	Sertraline	Antidepressant, CNS stimulant	87	62
13 F6	Ethamsylate	Antiplatelet, hemostatic	85	60
13 F7	Moxonidine	Antihypertensive	87	72
13 F8	Etilefrine hydrochloride	Vasoconstrictor	86	67
13 F9	Alprostadil	Erectile dysfunction treatment, vasodilator	88	73
13 F10	Tribenoside	Vasoprotector	98	76
13 F11	Rimexolone	Anti-inflammatory	92	107
13 G2	Isradipine	Antianginal, antihypertensive	93	83
13 G3	Nifekalant	Antiarrhythmic	92	73
13 G4	Isometheptene mucate	Antimigraine, vasoconstrictor	87	72
13 G5	Nifurtimox	Antiparasitary	90	71
13 G6	Letrozole	Antineoplastic	91	71
13 G7	Levofloxacin	Antibacterial	19	15
13 G8	Tocainide hydrochloride	Anesthetic, antiarrhythmic	83	66
13 G9	Benzathine benzylpenicillin	Antibacterial	85	71
13 G10	Risperidone	Antipsychotic	94	81
13 G11	Torsemide	Antihypertensive, diuretic	95	119
13 H2	Halofantrine hydrochloride	Antimalarial	107	78
13 H3	Articaine hydrochloride	Anesthetic	98	84
13 H4	Nomegestrol acetate	Contraceptive	93	81
13 H5	Pancuronium bromide	Muscle relaxant	103	67
13 H6	Molindone hydrochloride	Antipsychotic	94	79
13 H7	Alcuronium chloride	Muscle relaxant	95	94
13 H8	Zalcitabine	Antiviral	98	94
13 H9	Methyldopate hydrochloride	Antihypertensive	99	82
13 H10	Levocabastine hydrochloride	Antihistaminic	100	107
13 H11	Pyrvinium pamoate	Antihelmintic	101	66
14 A2	Etomidate	Anesthetic, hypnotic	110	85
14 A3	Tridihexethyl chloride	Antispastic	105	85
14 A4	Penbutolol sulfate	Antianginal, antiarrhythmic, antihypertensive	104	79
14 A5	Prednicarbate	Anti-inflammatory	103	69
14 A6	Sertaconazole nitrate	Antibacterial, antifungal	90	35
14 A7	Repaglinide	Antidiabetic	104	66
14 A8	Piretanide	Antihypertensive, diuretic	105	65
14 A9	Piperacetazine	Antipsychotic	106	62
14 A10	Oxyphenbutazone	Anti-inflammatory	102	72
14 A11	Quinethazone	Antihypertensive, diuretic	112	82
14 B2	Moricizine hydrochloride	Antiarrhythmic	93	93
14 B3	Iopanoic acid	Contrastant	93	87
14 B4	Pivmecillinam hydrochloride	Antibacterial	31	35
14 B5	Levopropoxyphene napsylate	Analgesic, antitussive	92	60
14 B6	Piperidolate hydrochloride	Antispastic	92	65
14 B7	Trifluridine	Antiviral	93	87
14 B8	Oxprenolol hydrochloride	Antianginal, antiarrhythmic, antihypertensive	92	68
14 B9	Ondansetron Hydrochloride	Antianemic	93	79
14 B10	Propoxycaine hydrochloride	Anesthetic	95	73
14 B11	Oxaprozin	Analgesic, anti-inflammatory	92	102
14 C2	Phensuximide	Anticonvulsant	94	81
14 C3	Ioxaglic acid	Contrastant	97	74
14 C4	Naftifine hydrochloride	Antifungal	99	64
14 C5	Meprylcaine hydrochloride	Local anesthetic	92	70
14 C6	Milrinone	Vasodilator	89	71
14 C7	Methantheline bromide	Antispastic	93	61
14 C8	Ticarcillin sodium	Antibacterial	83	54
14 C9	Thiethylperazine dimalate	Antiemetic, antivertigo	108	60
14 C10	Mesalamine	Anti-inflammatory	94	69
14 C11	Vorinostat	Antineoplastic	95	83
14 D2	Imidurea	Antifungal	86	76
14 D3	Lansoprazole	Antiulcer	98	62
14 D4	Bethanechol chloride	Cholinergic	95	66
14 D5	Cyproterone acetate	Antineoplastic, contraceptive	95	59
14 D6	(R)-Propranolol hydrochloride	Antianginal, antiarrhythmic, antihypertensive	93	57
14 D7	Ciprofibrate	Hypocholesterolemic	93	58
14 D8	Formestane	Antineoplastic	94	44
14 D9	Benzylpenicillin sodium	Antibacterial	90	52
14 D10	Methicillin sodium	Antibacterial	94	57
14 D11	Methiazole	Antihelmintic	91	67
14 E2	(S)-propranolol hydrochloride	Antianginal, antiarrhythmic, antihypertensive	102	88
14 E3	(-)-Eseroline fumarate salt	Analgesic	110	76
14 E4	Isosorbide mononitrate	Antianginal	100	72
14 E5	Levalbuterol hydrochloride	Antiasthmatic, bronchodilator	99	77
14 E6	Topiramate	Anticonvulsant, antimigraine	102	69
14 E7	D-cycloserine	Antibacterial	101	69
14 E8	Nelarabine	Antineoplastic	106	67
14 E9	(+,-)-Synephrine	Vasoconstrictor	107	64
14 E10	(S)-(-)-Cycloserine	Antibacterial	97	59
14 E11	Homosalate	Radioprotectant	113	96
14 F2	Spaglumic acid	Antiallergic, vasodilator	95	91
14 F3	Ranolazine	Antianginal	92	80
14 F4	Misoprostol	Antiulcer	97	44
14 F5	Sulfadoxine	Antibacterial	66	39
14 F6	Cyclopentolate hydrochloride	Mydriatic, diagnostic	89	85
14 F7	Estriol	Progestrogen	89	79
14 F8	(-)-Isoproterenol hydrochloride	Bronchodilator, vasodilator	93	67
14 F9	Sarafloxacin	Antibacterial	24	16
14 F10	Nialamide	Antidepressant	86	67
14 F11	Toltrazuril	Anticoccidial	96	106
14 G2	Perindopril	Antihypertensive	94	80
14 G3	Fexofenadine hydrochloride	Antihistaminic	100	79
14 G4	4-aminosalicylic acid	Antibacterial, antifungal	92	82
14 G5	Clonixin Lysinate	Analgesic, antifungal	97	76
14 G6	Verteporfin	Photosensibilizator	120	33
14 G7	Meropenem	Antibacterial	20	11
14 G8	Ramipril	Antihypertensive	92	82
14 G9	Mephenytoin	Anticonvulsant	95	82
14 G10	Mecamylamine hydrochloride	Antihypertensive	24	21
14 G11	Parbendazole	Antihelmintic	98	95
14 H2	Mecamylamine hydrochloride	Antihypertensive	107	104
14 H3	Procarbazine hydrochloride	Antineoplastic	99	98
14 H4	Viomycin sulfate	Antibacterial	84	89
14 H5	Saquinavir mesylate	Antiviral	97	106
14 H6	Ronidazole	Antibacterial, antiprotozoal, antitrichomonal	92	100
14 H7	Dorzolamide hydrochloride	Antiglaucoma, antihypertensive	95	93
14 H8	Azaperone	Antipsychotic, sedative	100	112
14 H9	Cefepime hydrochloride	Antibacterial	18	12
14 H10	Clocortolone pivalate	Anti-inflammatory	92	103
14 H11	Nadifloxacin	Antibacterial	35	26
15 A2	Buspirone hydrochloride	Anxiolytic	112	114
15 A3	Anastrozole	Antineoplastic	112	103
15 A4	Doxycycline hydrochloride	Antibacterial	28	30
15 A5	Sulbactam	Antibacterial	110	86
15 A6	Fleroxacin	Antibacterial	22	15
15 A7	Clavulanate potassium salt	Antibacterial	83	49
15 A8	Valproic acid	Anticonvulsant	87	51
15 A9	Mepivacaine hydrochloride	Local anesthetic	102	62
15 A10	Rifaximin	Antibacterial	56	33
15 A11	Estradiol Valerate	Contraceptive	103	85
15 B2	Acetylcysteine	Mucolytic	93	100
15 B3	Melengestrol	Antineoplastic	96	92
15 B4	Bromhexine hydrochloride	Expectorant	91	86
15 B5	Anethole-trithione	Choleretic	96	80
15 B6	Amcinonide	Anti-inflammatory, antipruritic	100	72
15 B7	Caffeine	CNS stimulant	96	75
15 B8	Carvedilol	Antihypertensive	101	73
15 B9	Methenamine	Antibacterial	93	75
15 B10	Phentermine hydrochloride	CNS stimulant	89	87
15 B11	Diclazuril	Antiprotozoan	94	104
15 C2	Famciclovir	Antiviral	102	106
15 C3	Dopamine hydrochloride	Antihypertensive	101	85
15 C4	Cefdinir	Antibacterial	16	12
15 C5	Carprofen	Anti-inflammatory	98	78
15 C6	Celecoxib	Anti-inflammatory	97	65
15 C7	Candesartan	Antihypertensive	99	82
15 C8	Fludarabine	Antineoplastic	38	52
15 C9	Cladribine	Antineoplastic	104	69
15 C10	Vardenafil	Erectile dysfunction treatment	77	56
15 C11	Fluconazole	Antifungal	100	104
15 D2	5-fluorouracil	Antineoplastic	78	75
15 D3	Mesna	Chemoprotectant	105	74
15 D4	Mitotane	Antineoplastic	103	75
15 D5	Ambrisentan	Antihypertensive	102	78
15 D6	Triclosan	Antibacterial, antifungal, antiseptic	21	18
15 D7	Enoxacin	Antibacterial	27	18
15 D8	Olopatadine hydrochloride	Antihistaminic	98	62
15 D9	Granisetron	Antiemetic	100	56
15 D10	Anthralin	Antipsoriatic	110	87
15 D11	Lamotrigine	Anticonvulsant	78	69
15 E2	Clofibrate	Antilipemic	110	107
15 E3	Dexrazoxane hydrochloride	Chemoprotectant	108	82
15 E4	Aripiprazole	Antipsychotic	120	78
15 E5	Ethinylestradiol	Contraceptive	104	77
15 E6	Fluocinolone acetonide	Anti-inflammatory	98	82
15 E7	Sparfloxacin	Antibacterial	6	9
15 E8	Desloratadine	Antihistaminic	100	66
15 E9	Clarithromycin	Antibacterial	44	57
15 E10	Tripelennamine hydrochloride	Antihistaminic	111	69
15 E11	Tulobuterol	Bronchodilator	101	98
15 F2	Topotecan	Antineoplastic	99	112
15 F3	Atorvastatin	Antilipemic	99	97
15 F4	Azithromycin	Antibacterial	23	34
15 F5	Ibudilast	Anti-inflammatory	95	93
15 F6	Losartan	Antihypertensive	91	79
15 F7	Benztropine mesylate	Antiparkinsonian	97	78
15 F8	Vecuronium bromide	Muscle relaxant	92	68
15 F9	Telmisartan	Antihypertensive	96	66
15 F10	Nalmefene hydrochloride	Opioate antidote	96	76
15 F11	Bifonazole	Antifungal	100	88
15 G2	Gatifloxacin	Antibacterial	24	23
15 G3	Bosentan	Vasodilator	99	97
15 G4	Gemcitabine	Antineoplastic	87	88
15 G5	Olmesartan	Antihypertensive	93	98
15 G6	Racepinephrine hydrochloride	Bronchodilator, vasoconstrictor	91	84
15 G7	Montelukast	Antiasthmatic	100	67
15 G8	Docetaxel	Antineoplastic	91	88
15 G9	Cilnidipine	Antihypertensive	105	81
15 G10	Imiquimod	Antiviral	93	79
15 G11	Fosinopril	Antihypertensive	97	101
15 H2	Imatinib	Antineoplastic	106	128
15 H3	Moxifloxacin	Antibacterial	27	23
15 H4	Formoterol fumarate	Antiasthmatic	101	120
15 H5	Rufloxacin	Antibacterial	8	6
15 H6	Pravastatin	Antilipemic	80	106
15 H7	Rosiglitazone Hydrochloride	Antidiabetic	97	101
15 H8	Rivastigmine	Anti-Alzheimer	100	101
15 H9	Sildenafil	Antihypertensive, erectile dysfunction treatment	110	121
15 H10	Acetylsalicylic acid	Analgesic, anti-inflammatory, antipyretic	104	102
15 H11	Hexachlorophene	Antiseptic	65	82
16 A2	Nelfinavir mesylate	Antiviral, antineoplastic	117	71
16 A3	Silodosin	Antihypertensive	106	83
16 A4	Trimebutine	Antispastic	112	80
16 A5	Nevirapine	Antiviral	102	77
16 A6	Doxapram hydrochloride	Analeptic, eupneic	106	72
16 A7	Amlexanox	Anti-inflammatory, immunomodulator	111	70
16 A8	Amorolfine hydrochloride	Antifungal	116	78
16 A9	Enrofloxacin	Antibacterial	21	15
16 A10	Ubenimex	Antineoplastic, immunomodulator	100	54
16 A11	Troxipide	Antiulcer	118	77
16 B2	Ipriflavone	Antiosteoporetic	94	109
16 B3	Ezetimibe	Hypocholesterolemic	93	79
16 B4	Rizatriptan benzoate	Antimigraine, vasoconstrictor	93	72
16 B5	Tegaserod maleate	Gastroprokinetic	83	41
16 B6	Pantoprazole sodium	Antiulcer	93	72
16 B7	Tegafur	Antineoplastic	94	71
16 B8	Tolcapone	Antiparkinsonian	94	45
16 B9	Altrenogest	Progestogen	94	78
16 B10	Felbamate	Antiepileptic	91	74
16 B11	Estramustine	Antineoplastic	104	92
16 C2	(R)-Duloxetine hydrochloride	Antidepressant	97	81
16 C3	Donepezil hydrochloride	Anti-Alzheimer, antipsychotic, CNS stimulant	99	64
16 C4	1,8-Dihydroxyanthraquinone	Laxative, antiemetic	96	75
16 C5	Nitazoxanide	Antiprotozoan	82	61
16 C6	Nateglinide	Antidiabetic	96	75
16 C7	Avobenzone	Cytoprotectant	101	68
16 C8	Algestone acetophenide	Contraceptive, anti-inflammatory	104	63
16 C9	Actarit	Anti-inflammatory, immunomodulator	95	77
16 C10	Ethoxzolamide	Antiglaucoma, antiulcer, diuretic	89	74
16 C11	Azatadine maleate	Antihistaminic	93	97
16 D2	Aminacrine	Antiseptic	130	79
16 D3	Pidotimod	Immunostimulant	97	66
16 D4	Benidipine hydrochloride	Antihypertensive	110	56
16 D5	Perospirone	Antipsychotic	99	79
16 D6	Cefpiramide	Antibacterial	18	10
16 D7	Fenoldopam	Antihypertensive, vasodilator	80	60
16 D8	Adapalene	Keratolytic, anti-inflammatory	104	44
16 D9	Diatrizoic acid dihydrate	Contrastant	97	59
16 D10	Dofetilide	Antiarrhythmic	93	78
16 D11	Phenprobamate	Muscle relaxant, sedative, anticonvulsant	97	78
16 E2	Cefuroxime axetil	Antibacterial	110	94
16 E3	Anagrelide	Thrombolytic	104	63
16 E4	Clopidogrel	Antiplatelet	106	66
16 E5	Benzoxiquine	Antiseptic	107	73
16 E6	Phenothiazine	Antipsychotic, antiemetic, antimigraine	101	61
16 E7	Enalaprilat dihydrate	Antihypertensive	107	65
16 E8	Pregabalin	Anticonvulsant, anxiolytic	109	65
16 E9	Homoveratrylamine	Antihypertensive	106	74
16 E10	Zoledronic acid hydrate	Antiosteoporetic	103	50
16 E11	Cefpodoxime proxetil	Antibacterial	97	86
16 F2	Irbesartan	Antihypertensive	96	78
16 F3	Indinavir sulfate	Antiviral	91	74
16 F4	Terbinafine	Antifungal	101	68
16 F5	Histamine dihydrochloride	Antineoplastic, local anestetic	95	85
16 F6	Rasagiline	Antiparkinsonian	91	77
16 F7	Flumethasone pivalate	Anti-inflammatory	94	75
16 F8	Lofepramine	Antidepressant, anxiolytic, sedative	98	71
16 F9	Valdecoxib	Antiarthritic, anti-inflammatory	94	81
16 F10	Besifloxacin hydrochloride	Antibacterial	29	21
16 F11	Ritonavir	Antiviral	101	87
16 G2	Epirubicin hydrochloride	Antineoplastic	121	58
16 G3	Loteprednol etabonate	Anti-inflammatory	92	54
16 G4	Tolterodine tartrate	Muscle relaxant	93	61
16 G5	Lomerizine hydrochloride	Antimigraine	103	60
16 G6	Ampiroxicam	Anti-inflammatory, analgesic	93	58
16 G7	Alosetron hydrochloride	Antidiarrheal	95	61
16 G8	Risedronic acid monohydrate	Antiosteoporetic	94	58
16 G9	Palonosetron hydrochloride	Antiemetic	96	61
16 G10	Oxymetholone	Anabolic	98	69
16 G11	Latanoprost	Antiglaucoma	89	72
16 H2	Cisatracurium besylate	Muscle relaxant	107	99
16 H3	Pemetrexed disodium	Antineoplastic	104	87
16 H4	Raltitrexed	Antineoplastic	103	93
16 H5	Ceftibuten	Antibacterial	43	50
16 H6	Valsartan	Vasodilator, antihypertensive	102	115
16 H7	Milnacipran hydrochloride	Antidepressant, analgesic	98	99
16 H8	Triclabendazole	Antihelmintic	59	63
16 H9	Brimonidine L-Tartrate	Antiglaucoma	94	102
16 H10	Desonide	Antipsoriatic	103	98
16 H11	Cefprozil	Antibacterial	104	105
