# Supplementary material for: Multiple Drug-Induced Stress Responses Inhibit Formation of Escherichia coli Biofilms
Source: Appl Environ Microbiol. 2020 Oct 15;86(21):e01113-20. doi: 10.1128/AEM.01113-20 (PMC7580552; doi:10.1128/AEM.01113-20)
Supplement: Supplemental file 3 [file AEM.01113-20-sd003.xlsx]

## Sheet: AZT
	Data set S2-1. All significantly up- and down-regulated proteins for E. coli W3110 cultures grown in presence of 0.1 µM azidothymidine. The treshold values are: p-value=0.01, s0=1
	Protein	UniProt	log2 fold change	-Log(P-value)	Protein description
	YebG	P0ACY9	9.11435	3.33295	DNA-damage inducible protein YebG
	MdtE	P37636	5.53312	1.934	Multidrug resistance protein MdtE
	HdeD	P0AET5	4.80801	2.28468	Acid-resistance membrane protein HdeD
	FrlB	P0AC00	4.37104	1.09996	Fructoselysine 6-phosphate deglycase
	RecD	P04993	4.19345	2.55347	RecBCD enzyme subunit RecD
	GadA	P69908	3.88548	2.22446	Glutamate decarboxylase alpha
	DinI	P0ABR1	3.73921	2.68165	DNA-damage-inducible protein I
	TdcC	P0AAD8	3.69504	1.8123	Threonine/serine transporter TdcC
	RmuC	P0AG71	3.60548	3.50685	DNA recombination protein RmuC
	PaaZ	P77455	3.28429	1.4561	Oxepin-CoA hydrolase/3-oxo-5,6-dehydrosuberyl-CoA semialdehyde dehydrogenase PaaZ
	GadC	P63235	3.23582	2.17128	Probable glutamate/gamma-aminobutyrate antiporter
	FsaB	P32669	3.15529	2.04493	Fructose-6-phosphate aldolase 2
	RecN	P05824	3.1452	1.63206	DNA repair protein RecN
	TdcA	P0ACQ7	3.08677	3.02297	HTH-type transcriptional regulator TdcA
	PuuA	P78061	3.06963	1.31223	Gamma-glutamylputrescine synthetase PuuA
	YigA	P23305	3.04142	2.19447	Uncharacterized protein YigA
	GadB	P69910	3.03728	2.24282	Glutamate decarboxylase beta
	RecA	P0A7G6	2.95522	3.20752	Protein RecA
	UlaB	P69822	2.93927	0.951791	Ascorbate-specific phosphotransferase enzyme IIB component
	NrdD	P28903	2.90446	1.87374	Anaerobic ribonucleoside-triphosphate reductase
	FdhF	P07658	2.80032	2.33009	Formate dehydrogenase H
	DnaT	P0A8J2	2.69043	0.791431	Primosomal protein 1
	HdeA	P0AES9	2.64455	2.76176	Acid stress chaperone HdeA
	DinF	P28303	2.61306	2.83539	DNA-damage-inducible protein F
	TdcD	P11868	2.49434	1.28431	Propionate kinase
	FecA	P13036	2.46009	2.42186	Fe(3+) dicitrate transport protein FecA
	PuuC	P23883	2.45496	2.48071	Aldehyde dehydrogenase PuuC
	HdeB	P0AET2	2.43393	2.108	Acid stress chaperone HdeB
	DinD	P23840	2.40417	2.70731	DNA-damage-inducible protein D
	TdcG	P42630	2.37514	2.00268	L-serine dehydratase TdcG
	MdtF	P37637	2.33933	1.77967	Multidrug resistance protein MdtF
	GadE	P63204	2.32322	0.926568	Transcriptional regulator GadE
	HypD	P24192	2.31688	2.07399	Hydrogenase isoenzymes formation protein HypD
	YrfG	P64636	2.29987	1.00156	GMP/IMP nucleotidase YrfG
	UbiB	P0A6A0	2.28688	2.38191	Probable protein kinase UbiB
	YjjI	P37342	2.25996	1.76074	Uncharacterized protein YjjI
	Ade	P31441	2.24549	1.97138	Adenine deaminase
	AidB	P33224	2.21858	1.96152	Putative acyl-CoA dehydrogenase AidB
	IlvC	P05793	2.2083	3.30181	Ketol-acid reductoisomerase
	GldA	P0A9S5	2.18527	1.78831	Glycerol dehydrogenase
	FtsL	P0AEN4	2.1568	1.84852	Cell division protein FtsL
	UvrD	P03018	2.12135	2.8122	DNA helicase II
	AsnA	P00963	2.11817	1.65449	Aspartate--ammonia ligase
	UbiC	P26602	2.1115	1.49171	Chorismate pyruvate-lyase
	YbhA	P21829	2.10809	1.08939	Pyridoxal phosphate phosphatase YbhA
	PolB	P21189	2.10496	1.7635	DNA polymerase II
	PuuE	P50457	2.09987	1.35144	4-aminobutyrate aminotransferase PuuE
	NrdA	P00452	2.08009	4.18917	Ribonucleoside-diphosphate reductase 1 subunit alpha
	BcsB	P37652	2.07336	1.1916	Cyclic di-GMP-binding protein
	CusS	P77485	2.07015	1.69836	Sensor kinase CusS
	IlvB	P08142	2.07013	2.0669	Acetolactate synthase isozyme 1 large subunit
	HtrL	P25666	2.06501	4.02655	Protein HtrL
	TdcE	P42632	2.04354	1.74224	PFL-like enzyme TdcE
	DsdX	P08555	2.02864	1.30013	DsdX permease
	YidE	P60872	2.01856	0.782636	Putative transport protein YidE
	YifK	P27837	2.00635	0.993093	Probable transport protein YifK
	NrdB	P69924	1.96934	2.88742	Ribonucleoside-diphosphate reductase 1 subunit beta
	Slp	P37194	1.95587	2.46343	Outer membrane protein slp
	DcuC	P0ABP3	1.91739	1.76827	Anaerobic C4-dicarboxylate transporter DcuC
	DinG	P27296	1.89486	1.84915	Probable ATP-dependent helicase DinG
	YhjA	P37197	1.88937	0.603094	Probable cytochrome c peroxidase
	AroF	P00888	1.85353	1.6764	Phospho-2-dehydro-3-deoxyheptonate aldolase, Tyr-sensitive
	HypB	P0AAN3	1.84174	1.87469	Hydrogenase isoenzymes nickel incorporation protein HypB
	YheV	P0ADW8	1.83537	4.2643	Uncharacterized protein YheV
	TatD	P27859	1.80895	2.93137	3'-5' ssDNA/RNA exonuclease TatD
	NarH	P11349	1.80758	1.46251	Respiratory nitrate reductase 1 beta chain
	TatC	P69423	1.77625	2.04178	Sec-independent protein translocase protein TatC
	YieE	P0ADM8	1.75677	2.49107	Uncharacterized protein YieE
	CadA	P0A9H3	1.74958	1.63881	Lysine decarboxylase, inducible
	YdeN	P77318	1.74311	1.53858	Uncharacterized sulfatase YdeN
	TdcB	P0AGF6	1.7324	1.59165	L-threonine dehydratase catabolic TdcB
	TreC	P28904	1.73126	1.60483	Trehalose-6-phosphate hydrolase
	DctR	P37195	1.72501	0.48853	HTH-type transcriptional regulator DctR
	HyuA	Q46806	1.71172	0.918015	D-phenylhydantoinase
	YebO	P64499	1.69678	1.21717	Uncharacterized protein YebO
	YjjU	P39407	1.69485	1.33048	Uncharacterized protein YjjU
	TdcF	P0AGL2	1.63551	1.35408	Putative reactive intermediate deaminase TdcF
	RihC	P22564	1.62419	1.39276	Non-specific ribonucleoside hydrolase RihC
	YiiS	P32162	1.60016	1.25488	UPF0381 protein YiiS
	SrkA	P0C0K3	1.5842	2.88541	Stress response kinase A
	YibQ	P37691	1.57289	1.68194	Uncharacterized protein YibQ
	DacB	P24228	1.54841	1.11165	D-alanyl-D-alanine carboxypeptidase DacB
	FecB	P15028	1.53359	1.70384	Fe(3+) dicitrate-binding periplasmic protein
	RuvA	P0A809	1.52534	3.38777	Holliday junction ATP-dependent DNA helicase RuvA
	YieP	P31475	1.51991	1.85357	Uncharacterized HTH-type transcriptional regulator YieP
	UvrA	P0A698	1.51553	2.30404	UvrABC system protein A
	AaaT	P46854	1.51028	1.84063	Uncharacterized N-acetyltransferase YhhY
	GlmU	P0ACC7	1.49743	2.59451	Bifunctional protein GlmU
	HypE	P24193	1.49347	1.73385	Hydrogenase isoenzymes formation protein HypE
	Fpr	P28861	1.48646	2.7167	Ferredoxin--NADP reductase
	TmcA	P76562	1.43926	0.729656	tRNA(Met) cytidine acetyltransferase TmcA
	YjiM	P39384	1.42088	0.578727	Uncharacterized protein YjiM
	RuvB	P0A812	1.41547	2.08636	Holliday junction ATP-dependent DNA helicase RuvB
	RfaI	P27128	1.40659	1.23457	Lipopolysaccharide 1,3-galactosyltransferase
	AvtA	P09053	1.4028	2.19968	Valine--pyruvate aminotransferase
	UbiJ	P0ADP7	1.3884	1.82338	Ubiquinone biosynthesis protein UbiJ
	YiaU	P37682	1.36967	1.20684	Uncharacterized HTH-type transcriptional regulator YiaU
	YhcN	P64614	1.36663	1.73452	Uncharacterized protein YhcN
	XdhA	Q46799	1.3508	1.13097	Xanthine dehydrogenase molybdenum-binding subunit
	HybD	P37182	1.35058	0.953776	Hydrogenase 2 maturation protease
	DcrB	P0AEE1	1.34735	3.87229	Protein DcrB
	YafN	Q47156	1.33487	1.10158	Antitoxin YafN
	YqhD	Q46856	1.33447	1.48811	Alcohol dehydrogenase YqhD
	AnsB	P00805	1.33241	1.34759	L-asparaginase 2
	YgeY	P65807	1.32906	1.40066	Uncharacterized protein YgeY
	RfaC	P24173	1.32563	1.99296	Lipopolysaccharide heptosyltransferase 1
	TrpGD	P00904	1.32432	1.47336	Bifunctional protein TrpGD
	LysU	P0A8N5	1.31025	1.90441	Lysine--tRNA ligase, heat inducible
	NfrA	P31600	1.30857	0.854445	Bacteriophage N4 adsorption protein A
	DcuB	P0ABN9	1.30855	0.754065	Anaerobic C4-dicarboxylate transporter DcuB
	IlvA	P04968	1.29292	2.20803	L-threonine dehydratase biosynthetic IlvA
	TusC	P45531	1.28477	1.69569	Protein TusC
	IlvN	P0ADF8	1.27743	2.04309	Acetolactate synthase isozyme 1 small subunit
	YidR	P31455	1.27647	2.66702	Uncharacterized protein YidR
	YiaD	P37665	1.2711	2.05467	Probable lipoprotein YiaD
	YigZ	P27862	1.26229	2.07853	IMPACT family member YigZ
	SbmC	P33012	1.25822	1.5805	DNA gyrase inhibitor
	YihD	P0ADP9	1.25478	1.698	Protein YihD
	KatG	P13029	1.2539	1.87864	Catalase-peroxidase
	Rph	P0CG19	1.25174	1.73248	Inactive ribonuclease PH
	CadC	P23890	1.24162	0.722271	Transcriptional activator CadC
	KduI	Q46938	1.23895	1.60373	4-deoxy-L-threo-5-hexosulose-uronate ketol-isomerase
	BtsT	P39396	1.22327	1.18404	Inner membrane protein YjiY
	GlpX	P0A9C9	1.21877	2.53936	Fructose-1,6-bisphosphatase 1 class 2
	TrpE	P00895	1.21408	1.31182	Anthranilate synthase component 1
	TatB	P69425	1.2113	2.4761	Sec-independent protein translocase protein TatB
	GhrB	P37666	1.20955	2.23404	Glyoxylate/hydroxypyruvate reductase B
	IadA	P39377	1.20781	1.58912	Isoaspartyl dipeptidase
	MurI	P22634	1.19316	2.27713	Glutamate racemase
	PepQ	P21165	1.19309	3.49777	Xaa-Pro dipeptidase
	ZraP	P0AAA9	1.18742	1.46885	Zinc resistance-associated protein
	HemN	P32131	1.18641	2.17131	Oxygen-independent coproporphyrinogen-III oxidase
	FtsB	P0A6S5	1.18287	1.11674	Cell division protein FtsB
	FhlA	P19323	1.17981	0.395967	Formate hydrogenlyase transcriptional activator
	YgfM	P64557	1.17962	1.29484	Uncharacterized protein YgfM
	GlpA	P0A9C0	1.17653	1.22929	Anaerobic glycerol-3-phosphate dehydrogenase subunit A
	GppA	P25552	1.17362	2.15945	Guanosine-5'-triphosphate,3'-diphosphate pyrophosphatase
	XdhD	Q46814	1.16069	1.40749	Probable hypoxanthine oxidase XdhD
	GudD	P0AES2	1.15947	0.802066	Glucarate dehydratase
	YaeQ	P0AA97	1.15849	1.38635	Uncharacterized protein YaeQ
	YqjI	P64588	1.1542	2.99102	Transcriptional regulator YqjI
	TusB	P45530	1.15271	1.45726	Protein TusB
	YqaE	P0AE42	1.13941	0.374925	UPF0057 membrane protein YqaE
	FrdD	P0A8Q3	1.13687	1.38837	Fumarate reductase subunit D
	HybO	P69741	1.13478	1.12817	Hydrogenase-2 small chain
	MetL	P00562	1.12638	1.95341	Bifunctional aspartokinase/homoserine dehydrogenase 2
	YbiU	P75791	1.12049	0.94684	Uncharacterized protein YbiU
	HybA	P0AAJ8	1.11456	0.815019	Hydrogenase-2 operon protein HybA
	FrdC	P0A8Q0	1.1145	2.37811	Fumarate reductase subunit C
	HslV	P0A7B8	1.10987	2.63448	ATP-dependent protease subunit HslV
	YigL	P27848	1.10971	2.18369	Pyridoxal phosphate phosphatase YigL
	FdhD	P32177	1.10621	1.221	Sulfurtransferase FdhD
	YigB	P0ADP0	1.10432	1.67873	5-amino-6-(5-phospho-D-ribitylamino)uracil phosphatase YigB
	GntR	P0ACP5	1.09753	0.533832	HTH-type transcriptional regulator GntR
	SsnA	Q46812	1.08775	1.18983	Protein SsnA
	HybC	P0ACE0	1.06903	1.16838	Hydrogenase-2 large chain
	YjbQ	P0AF48	1.06533	1.41322	UPF0047 protein YjbQ
	CyaY	P27838	1.06375	2.33618	Protein CyaY
	YhhA	P0ADX7	1.06268	1.30022	Uncharacterized protein YhhA
	FrdB	P0AC47	1.06108	1.44143	Fumarate reductase iron-sulfur subunit
	YacL	P0A8E5	1.05683	1.39097	UPF0231 protein YacL
	GarD	P39829	1.05301	1.21683	Galactarate dehydratase (L-threo-forming)
	MnmE	P25522	1.05191	1.81042	tRNA modification GTPase MnmE
	CoaBC	P0ABQ0	1.04953	3.59445	Coenzyme A biosynthesis bifunctional protein CoaBC
	UbiE	P0A887	1.04725	3.0081	Ubiquinone/menaquinone biosynthesis C-methyltransferase UbiE
	Kbl	P0AB77	1.04103	2.22453	2-amino-3-ketobutyrate coenzyme A ligase
	UlaD	P39304	1.04056	1.78723	3-keto-L-gulonate-6-phosphate decarboxylase UlaD
	MurB	P08373	1.03887	2.22305	UDP-N-acetylenolpyruvoylglucosamine reductase
	Fbp	P0A993	1.03678	2.40129	Fructose-1,6-bisphosphatase class 1
	YhhM	P37615	1.03276	1.36244	Uncharacterized protein YhhM
	CspA	P0A9X9	1.02998	1.55135	Cold shock protein CspA
	GalT	P09148	1.02982	1.14201	Galactose-1-phosphate uridylyltransferase
	YgfK	Q46811	1.02851	1.43583	Uncharacterized protein YgfK
	HslU	P0A6H5	1.02799	2.33142	ATP-dependent protease ATPase subunit HslU
	QorA	P28304	1.02695	1.6829	Quinone oxidoreductase 1
	GpsA	P0A6S7	1.02105	1.81783	Glycerol-3-phosphate dehydrogenase [NAD(P)+]
	MutM	P05523	1.02049	0.995225	Formamidopyrimidine-DNA glycosylase
	TruA	P07649	1.01909	0.806876	tRNA pseudouridine synthase A
	UspD	P0AAB8	1.01801	1.68169	Universal stress protein D
	DsdA	P00926	1.01757	1.52777	D-serine dehydratase
	TnaA	P0A853	1.01598	1.95779	Tryptophanase
	YgfT	Q46820	1.01486	1.40091	Uncharacterized protein YgfT
	FumB	P14407	1.01152	1.41149	Fumarate hydratase class I, anaerobic
	YgeW	Q46803	1.01096	1.05813	Uncharacterized protein YgeW
	RbsK	P0A9J6	1.00185	1.60264	Ribokinase
	MdaB	P0AEY5	1.00127	1.44582	Modulator of drug activity B
	IlvD	P05791	1.00008	3.46712	Dihydroxy-acid dehydratase
	ChrR	P0AGE6	0.993507	2.16295	Chromate reductase
	GrcA	P68066	0.987213	1.08713	Autonomous glycyl radical cofactor
	NarG	P09152	0.986223	1.12029	Respiratory nitrate reductase 1 alpha chain
	PhnP	P16692	0.984406	0.457689	Phosphoribosyl 1,2-cyclic phosphodiesterase
	FrdA	P00363	0.98291	1.49245	Fumarate reductase flavoprotein subunit
	GlsA1	P77454	0.975298	1.38833	Glutaminase 1
	DkgB	P30863	0.974596	0.80675	2,5-diketo-D-gluconic acid reductase B
	Dut	P06968	0.969929	2.04474	Deoxyuridine 5'-triphosphate nucleotidohydrolase
	YjbR	P0AF50	0.969145	2.01066	Uncharacterized protein YjbR
	TatA	P69428	0.969105	2.45677	Sec-independent protein translocase protein TatA
	RfaJ	P27129	0.968395	1.56626	Lipopolysaccharide 1,2-glucosyltransferase
	PurD	P15640	0.967289	1.8964	Phosphoribosylamine--glycine ligase
	HyaA	P69739	0.958063	0.575099	Hydrogenase-1 small chain
	BirA	P06709	0.957096	2.91923	Bifunctional ligase/repressor BirA
	YicN	P0ADL3	0.95623	1.6245	Uncharacterized protein YicN
	TyrB	P04693	0.955864	1.88386	Aromatic-amino-acid aminotransferase
	PurH	P15639	0.954683	2.04004	Bifunctional purine biosynthesis protein PurH
	DeoC	P0A6L0	0.953011	1.75549	Deoxyribose-phosphate aldolase
	GlpB	P13033	0.942352	1.42543	Anaerobic glycerol-3-phosphate dehydrogenase subunit B
	AtpE	P68699	0.936037	1.62065	ATP synthase subunit c
	GlmS	P17169	0.934048	2.23894	Glutamine--fructose-6-phosphate aminotransferase [isomerizing]
	YdiY	P76206	0.926672	1.45755	Uncharacterized protein YdiY
	NikA	P33590	0.925615	0.446252	Nickel-binding periplasmic protein
	FdnG	P24183	0.918865	0.659732	Formate dehydrogenase, nitrate-inducible, major subunit
	SelB	P14081	0.918478	1.81649	Selenocysteine-specific elongation factor
	CpxA	P0AE82	0.91427	1.54551	Sensor protein CpxA
	YiiD	P0ADQ2	0.91309	2.03951	Uncharacterized protein YiiD
	YciE	P21363	0.912571	1.0107	Protein YciE
	DapF	P0A6K1	0.912064	2.64062	Diaminopimelate epimerase
	PpiC	P0A9L5	0.910883	1.2636	Peptidyl-prolyl cis-trans isomerase C
	Hmp	P24232	0.910103	1.37665	Flavohemoprotein
	YgiB	P0ADT2	0.903696	1.12214	UPF0441 protein YgiB
	KduD	P37769	0.892887	1.59034	2-dehydro-3-deoxy-D-gluconate 5-dehydrogenase
	ZapB	P0AF36	0.891584	2.34196	Cell division protein ZapB
	HsdS	P05719	0.891329	1.33289	Type-1 restriction enzyme EcoKI specificity protein
	TyrA	P07023	0.891068	1.07576	T-protein
	RatA	P0AGL5	0.88817	1.71428	Ribosome association toxin RatA
	Fre	P0AEN1	0.887829	2.40301	NAD(P)H-flavin reductase
	YqeA	Q46807	0.887215	0.976952	Carbamate kinase-like protein YqeA
	YfcR	P76501	0.885128	0.341657	Uncharacterized fimbrial-like protein YfcR
	IlvE	P0AB80	0.882071	1.85202	Branched-chain-amino-acid aminotransferase
	YgeV	Q46802	0.881756	2.10969	Uncharacterized sigma-54-dependent transcriptional regulator YgeV
	NirD	P0A9I8	0.87748	1.40963	Nitrite reductase (NADH) small subunit
	Tdh	P07913	0.872971	2.27983	L-threonine 3-dehydrogenase
	YiiM	P32157	0.869532	1.90977	Protein YiiM
	TrmL	P0AGJ7	0.865564	1.66036	tRNA (cytidine(34)-2'-O)-methyltransferase
	UbiD	P0AAB4	0.862144	2.11143	3-octaprenyl-4-hydroxybenzoate carboxy-lyase
	ComR	P75952	0.860803	0.409025	HTH-type transcriptional repressor ComR
	RfaF	P37692	0.85578	1.67548	ADP-heptose--LPS heptosyltransferase 2
	UvrB	P0A8F8	0.854347	1.43183	UvrABC system protein B
	HemC	P06983	0.851536	2.44982	Porphobilinogen deaminase
	PhoU	P0A9K7	0.850105	2.5312	Phosphate-specific transport system accessory protein PhoU
	XdhC	Q46801	0.848122	1.08068	Xanthine dehydrogenase iron-sulfur-binding subunit
	HyaB	P0ACD8	0.844883	0.613185	Hydrogenase-1 large chain
	RecX	P33596	0.844191	0.647234	Regulatory protein RecX
	MalP	P00490	0.843739	1.99723	Maltodextrin phosphorylase
	PepE	P0A7C6	0.840052	1.86962	Peptidase E
	FadA	P21151	0.827557	2.33973	3-ketoacyl-CoA thiolase
	Mrr	P24202	0.827505	0.949852	Mrr restriction system protein
	SthA	P27306	0.825108	2.98873	Soluble pyridine nucleotide transhydrogenase
	YhbW	P0ADV5	0.824463	1.5096	Uncharacterized protein YhbW
	EngB	P0A6P7	0.824327	3.09088	Probable GTP-binding protein EngB
	GlpT	P08194	0.822989	1.10251	Glycerol-3-phosphate transporter
	TreF	P62601	0.822212	1.41804	Cytoplasmic trehalase
	YbfA	P0AAU2	0.817108	0.852979	Uncharacterized protein YbfA
	YfcZ	P0AD33	0.81575	0.88149	UPF0381 protein YfcZ
	RlmG	P42596	0.806803	1.31463	Ribosomal RNA large subunit methyltransferase G
	TrmA	P23003	0.805878	1.89643	tRNA/tmRNA (uracil-C(5))-methyltransferase
	YhhT	P0AGM0	0.805122	1.5423	UPF0118 inner membrane protein YhhT
	YiaG	P0A9V5	0.804483	1.27651	Uncharacterized HTH-type transcriptional regulator YiaG
	SecB	P0AG86	0.802601	2.90147	Protein-export protein SecB
	Gmk	P60546	0.802494	2.54828	Guanylate kinase
	PrmA	P0A8T1	0.80208	1.02989	Ribosomal protein L11 methyltransferase
	PaoA	P77165	0.799221	0.658084	Putative xanthine dehydrogenase YagT iron-sulfur-binding subunit
	KdgK	P37647	0.799202	1.45717	2-dehydro-3-deoxygluconokinase
	WecF	P56258	0.797379	1.82653	TDP-N-acetylfucosamine:lipid II N-acetylfucosaminyltransferase
	SlyX	P0A8R4	0.794701	0.567129	Protein SlyX
	YhdE	P25536	0.793617	1.2696	Maf-like protein YhdE
	RaiA	P0AD49	0.792379	0.688504	Ribosome-associated inhibitor A
	SlmA	P0C093	0.787994	2.75901	Nucleoid occlusion factor SlmA
	YibN	P0AG27	0.787647	2.24195	Uncharacterized protein YibN
	IspB	P0AD57	0.784031	2.11773	Octaprenyl-diphosphate synthase
	PanD	P0A790	0.780441	2.02422	Aspartate 1-decarboxylase
	TruB	P60340	0.779551	0.979	tRNA pseudouridine synthase B
	YiaJ	P37671	0.776695	2.43393	HTH-type transcriptional regulator YiaJ
	IdnO	P0A9P9	0.776472	0.715757	Gluconate 5-dehydrogenase
	TpiA	P0A858	0.767515	1.56501	Triosephosphate isomerase
	RsmB	P36929	0.76231	2.30753	Ribosomal RNA small subunit methyltransferase B
	FadE	Q47146	0.761776	0.782575	Acyl-coenzyme A dehydrogenase
	SelA	P0A821	0.75943	0.976495	L-seryl-tRNA(Sec) selenium transferase
	GalK	P0A6T3	0.757906	2.29486	Galactokinase
	SgcX	P39366	0.754345	0.393097	Putative aminopeptidase SgcX
	DnaK	P0A6Y8	0.75395	2.34142	Chaperone protein DnaK
	GreB	P30128	0.752125	1.72597	Transcription elongation factor GreB
	Can	P61517	0.752077	1.27564	Carbonic anhydrase 2
	RecG	P24230	0.751991	1.57127	ATP-dependent DNA helicase RecG
	WaaA	P0AC75	0.751329	2.04199	3-deoxy-D-manno-octulosonic acid transferase
	TorD	P36662	0.747381	0.535604	Chaperone protein TorD
	TalB	P0A870	0.744877	2.41964	Transaldolase B
	FadB	P21177	0.743921	2.31436	Fatty acid oxidation complex subunit alpha
	NarI	P11350	0.741137	0.471003	Respiratory nitrate reductase 1 gamma chain
	SfsA	P0A823	0.73941	2.10301	Sugar fermentation stimulation protein A
	Alr	P0A6B4	0.737926	1.63372	Alanine racemase, biosynthetic
	ExbB	P0ABU7	0.737673	1.14818	Biopolymer transport protein ExbB
	GroL	P0A6F5	0.732847	2.65555	60 kDa chaperonin
	HldD	P67910	0.729418	2.20783	ADP-L-glycero-D-manno-heptose-6-epimerase
	XdhB	Q46800	0.72842	1.03678	Xanthine dehydrogenase FAD-binding subunit
	RapA	P60240	0.727781	1.88112	RNA polymerase-associated protein RapA
	SodA	P00448	0.725777	1.08769	Superoxide dismutase [Mn]
	ParC	P0AFI2	0.722063	1.68922	DNA topoisomerase 4 subunit A
	PitA	P0AFJ7	0.720787	2.08265	Low-affinity inorganic phosphate transporter 1
	Cnu	P64467	0.72076	0.738714	OriC-binding nucleoid-associated protein
	GroS	P0A6F9	0.707375	2.53632	10 kDa chaperonin
	NanE	P0A761	0.702663	1.21948	Putative N-acetylmannosamine-6-phosphate 2-epimerase
	SuhB	P0ADG4	0.702362	2.6323	Inositol-1-monophosphatase
	WecE	P27833	0.702324	1.88231	dTDP-4-amino-4,6-dideoxygalactose transaminase
	Ppx	P0AFL6	0.702297	1.72136	Exopolyphosphatase
	YdhV	P76192	0.701881	0.526821	Uncharacterized oxidoreductase YdhV
	TamA	P0ADE4	0.701099	0.947193	Translocation and assembly module TamA
	TrxA	P0AA25	0.700848	1.46004	Thioredoxin-1
	PaoB	P77324	0.70042	0.970828	Putative xanthine dehydrogenase YagS FAD-binding subunit
	FdoH	P0AAJ5	0.698074	0.83631	Formate dehydrogenase-O iron-sulfur subunit
	ParE	P20083	0.695431	2.34592	DNA topoisomerase 4 subunit B
	RbsD	P04982	0.694225	1.944	D-ribose pyranase
	YihI	P0A8H6	0.689182	2.77976	Der GTPase-activating protein YihI
	GlpC	P0A996	0.68911	2.03934	Anaerobic glycerol-3-phosphate dehydrogenase subunit C
	CysH	P17854	0.688951	0.648584	Phosphoadenosine phosphosulfate reductase
	PanZ	P37613	0.687321	0.654027	PanD maturation factor
	BioH	P13001	0.686371	1.70395	Pimeloyl-[acyl-carrier protein] methyl ester esterase
	RlmJ	P37634	0.684265	2.22855	Ribosomal RNA large subunit methyltransferase J
	StpA	P0ACG1	0.681091	1.27414	DNA-binding protein StpA
	MltB	P41052	0.679947	1.07184	Membrane-bound lytic murein transglycosylase B
	FdoG	P32176	0.67972	0.793766	Formate dehydrogenase-O major subunit
	YciF	P21362	0.677946	0.821499	Protein YciF
	YhbS	P63417	0.673647	1.33664	Uncharacterized N-acetyltransferase YhbS
	DmlA	P76251	0.66712	1.13256	D-malate dehydrogenase [decarboxylating]
	RhlB	P0A8J8	0.662506	3.34654	ATP-dependent RNA helicase RhlB
	AtpC	P0A6E6	0.66151	2.16677	ATP synthase epsilon chain
	DmsD	P69853	0.660509	1.01116	Tat proofreading chaperone DmsD
	RraA	P0A8R0	0.659346	1.72384	Regulator of ribonuclease activity A
	YhgF	P46837	0.65778	2.2143	Protein YhgF
	GpmI	P37689	0.6576	1.80925	2,3-bisphosphoglycerate-independent phosphoglycerate mutase
	TusA	P0A890	0.656557	2.19752	Sulfurtransferase TusA
	RfaS	P27126	0.656168	0.687616	Lipopolysaccharide core biosynthesis protein RfaS
	Epd	P0A9B6	0.654263	1.24593	D-erythrose-4-phosphate dehydrogenase
	WecB	P27828	0.652821	2.2721	UDP-N-acetylglucosamine 2-epimerase
	Orn	P0A784	0.652573	2.75061	Oligoribonuclease
	DeoA	P07650	0.651428	1.41467	Thymidine phosphorylase
	TorA	P33225	0.650331	0.700669	Trimethylamine-N-oxide reductase 1
	Syd	P0A8U0	0.649866	1.76783	Protein Syd
	YgjR	P42599	0.649723	1.77162	Uncharacterized oxidoreductase YgjR
	DegS	P0AEE3	0.647837	2.5954	Serine endoprotease DegS
	UspA	P0AED0	0.644009	2.33072	Universal stress protein A
	MoaE	P30749	0.642822	0.886966	Molybdopterin synthase catalytic subunit
	EpmB	P39280	0.642485	0.738275	L-lysine 2,3-aminomutase
	FucO	P0A9S1	0.641113	1.41212	Lactaldehyde reductase
	PrlC	P27298	0.636246	1.98801	Oligopeptidase A
	GlmM	P31120	0.633757	2.62433	Phosphoglucosamine mutase
	FtsE	P0A9R7	0.631985	1.45999	Cell division ATP-binding protein FtsE
	SseB	P0AFZ1	0.631304	1.51622	Protein SseB
	ClpB	P63284	0.630745	2.24645	Chaperone protein ClpB
	YaeP	P0A8K5	0.6294	1.20348	UPF0253 protein YaeP
	FtsI	P0AD68	0.629295	0.854855	Peptidoglycan synthase FtsI
	YidA	P0A8Y5	0.629278	1.81141	Sugar phosphatase YidA
	HslO	P0A6Y5	0.626949	2.1323	33 kDa chaperonin
	YhjD	P37642	0.626795	1.32794	Inner membrane protein YhjD
	HolE	P0ABS8	0.625183	1.15794	DNA polymerase III subunit theta
	DeaD	P0A9P6	0.624365	1.31799	ATP-dependent RNA helicase DeaD
	LptC	P0ADV9	0.622776	1.95959	Lipopolysaccharide export system protein LptC
	Bfr	P0ABD3	0.622416	1.39089	Bacterioferritin
	HsdM	P08957	0.620802	1.93827	Type I restriction enzyme EcoKI M protein
	RluA	P0AA37	0.619663	1.15235	Ribosomal large subunit pseudouridine synthase A
	CoaA	P0A6I3	0.618332	1.45251	Pantothenate kinase
	PstB	P0AAH0	0.615091	1.04352	Phosphate import ATP-binding protein PstB
	XylA	P00944	0.614431	2.25122	Xylose isomerase
	RfaL	P27243	0.610661	1.0085	O-antigen ligase
	YgeX	P66899	0.610508	0.914019	Diaminopropionate ammonia-lyase
	AtpD	P0ABB4	0.609699	4.48129	ATP synthase subunit beta
	RffH	P61887	0.608578	1.65588	Glucose-1-phosphate thymidylyltransferase 2
	RsmG	P0A6U5	0.608557	0.729045	Ribosomal RNA small subunit methyltransferase G
	Ssb	P0AGE0	0.607853	1.45814	Single-stranded DNA-binding protein
	HemD	P09126	0.605291	0.952477	Uroporphyrinogen-III synthase
	NanK	P45425	0.604456	1.13857	N-acetylmannosamine kinase
	CroE	P75975	0.603721	0.886269	Putative lambdoid prophage e14 transcriptional regulatory protein
	AspA	P0AC38	0.602825	2.05804	Aspartate ammonia-lyase
	YrdA	P0A9W9	0.602436	2.30392	Protein YrdA
	PatA	P42588	0.600588	0.859145	Putrescine aminotransferase
	FieF	P69380	0.600267	1.74642	Ferrous-iron efflux pump FieF
	SdaB	P30744	0.599857	1.48486	L-serine dehydratase 2
	MetB	P00935	0.593855	1.04204	Cystathionine gamma-synthase
	MiaA	P16384	0.592005	1.91886	tRNA dimethylallyltransferase
	GuaD	P76641	0.591904	0.724321	Guanine deaminase
	BisC	P20099	0.59042	1.42846	Biotin sulfoxide reductase
	RsmD	P0ADX9	0.589672	2.00124	Ribosomal RNA small subunit methyltransferase D
	ApaH	P05637	0.588207	1.4752	Bis(5'-nucleosyl)-tetraphosphatase [symmetrical]
	FucI	P69922	0.58732	1.51282	L-fucose isomerase
	RsmJ	P68567	0.586641	0.957646	Ribosomal RNA small subunit methyltransferase J
	GarR	P0ABQ2	0.58326	1.18776	2-hydroxy-3-oxopropionate reductase
	Kup	P63183	0.581598	1.19421	Low affinity potassium transport system protein kup
	Udp	P12758	0.576279	1.62899	Uridine phosphorylase
	RsmA	P06992	0.576	1.7982	Ribosomal RNA small subunit methyltransferase A
	YidC	P25714	0.575949	1.88338	Membrane protein insertase YidC
	MobB	P32125	0.575155	0.918735	Molybdopterin-guanine dinucleotide biosynthesis adapter protein
	RnpA	P0A7Y8	0.57288	1.30412	Ribonuclease P protein component
	AtpG	P0ABA6	0.571903	2.69996	ATP synthase gamma chain
	NemA	P77258	0.571682	2.41445	N-ethylmaleimide reductase
	IspH	P62623	0.569199	1.82017	4-hydroxy-3-methylbut-2-enyl diphosphate reductase
	CspD	P0A968	0.568636	1.04076	Cold shock-like protein CspD
	MreC	P16926	0.567612	1.55013	Cell shape-determining protein MreC
	GcvR	P0A9I3	0.56608	1.33144	Glycine cleavage system transcriptional repressor
	HemG	P0ACB4	0.564264	1.44054	Protoporphyrinogen IX dehydrogenase [menaquinone]
	GalE	P09147	0.564226	1.98512	UDP-glucose 4-epimerase
	DjlA	P31680	0.561666	1.61573	DnaJ-like protein DjlA
	GlpK	P0A6F3	0.560549	0.985065	Glycerol kinase
	SpeA	P21170	0.557804	1.87217	Biosynthetic arginine decarboxylase
	GlgP	P0AC86	0.556763	1.66644	Glycogen phosphorylase
	Gor	P06715	0.55666	1.71646	Glutathione reductase
	HemE	P29680	0.555916	1.71826	Uroporphyrinogen decarboxylase
	MoaD	P30748	0.555679	1.57008	Molybdopterin synthase sulfur carrier subunit
	PriB	P07013	0.555485	1.10243	Primosomal replication protein n
	NudE	P45799	0.555208	1.16731	ADP compounds hydrolase NudE
	Rof	P0AFW8	0.554377	1.02083	Protein rof
	UbiI	P25535	0.554333	1.44085	2-octaprenylphenol hydroxylase
	AtpA	P0ABB0	0.553997	2.29199	ATP synthase subunit alpha
	YifL	P0ADN6	0.552042	1.5156	Uncharacterized lipoprotein YifL
	Hpt	P0A9M2	0.550102	2.13849	Hypoxanthine phosphoribosyltransferase
	YhcB	P0ADW3	0.547989	2.67505	Inner membrane protein YhcB
	RlmB	P63177	0.544037	2.94097	23S rRNA (guanosine-2'-O-)-methyltransferase RlmB
	YjdJ	P39274	0.543701	1.61009	Uncharacterized protein YjdJ
	CysE	P0A9D4	0.543205	1.32575	Serine acetyltransferase
	FklB	P0A9L3	0.541565	2.54903	FKBP-type 22 kDa peptidyl-prolyl cis-trans isomerase
	HtpG	P0A6Z3	0.537336	1.51412	Chaperone protein HtpG
	PolA	P00582	0.535931	3.02822	DNA polymerase I
	RibB	P0A7J0	0.534393	1.57897	3,4-dihydroxy-2-butanone 4-phosphate synthase
	Gss	P0AES0	0.531694	1.55114	Bifunctional glutathionylspermidine synthetase/amidase
	MalQ	P15977	0.529215	1.08085	4-alpha-glucanotransferase
	MurA	P0A749	0.528078	2.27503	UDP-N-acetylglucosamine 1-carboxyvinyltransferase
	WecC	P27829	0.525265	1.75969	UDP-N-acetyl-D-mannosamine dehydrogenase
	MreB	P0A9X4	0.522776	2.23677	Rod shape-determining protein MreB
	TrmH	P0AGJ2	0.518311	1.30147	tRNA (guanosine(18)-2'-O)-methyltransferase
	MoaC	P0A738	0.516157	1.77447	Cyclic pyranopterin monophosphate synthase accessory protein
	MnmG	P0A6U3	0.514597	1.39628	tRNA uridine 5-carboxymethylaminomethyl modification enzyme MnmG
	GuaC	P60560	0.512104	1.96154	GMP reductase
	YhhX	P46853	0.511791	1.87249	Uncharacterized oxidoreductase YhhX
	FdhE	P13024	0.509634	1.03556	Protein FdhE
	AtpH	P0ABA4	0.505596	2.23018	ATP synthase subunit delta
	GmhB	P63228	0.504503	1.75918	D-glycero-beta-D-manno-heptose-1,7-bisphosphate 7-phosphatase
	PfkA	P0A796	0.503098	1.51754	ATP-dependent 6-phosphofructokinase isozyme 1
	PdxY	P77150	0.498024	1.52172	Pyridoxamine kinase
	NudC	P32664	0.497482	1.3132	NADH pyrophosphatase
	DnaB	P0ACB0	0.492588	1.33586	Replicative DNA helicase
	Ahr	P27250	0.491503	1.28902	Aldehyde reductase Ahr
	AtpF	P0ABA0	0.490103	2.59062	ATP synthase subunit b
	CysG	P0AEA8	0.48863	1.63036	Siroheme synthase
	GlgC	P0A6V1	0.487051	2.17012	Glucose-1-phosphate adenylyltransferase
	RffG	P27830	0.487017	1.62465	dTDP-glucose 4,6-dehydratase 2
	YgfZ	P0ADE8	0.484428	2.74043	tRNA-modifying protein YgfZ
	RavA	P31473	0.478745	1.96158	ATPase RavA
	AtpB	P0AB98	0.47584	1.78085	ATP synthase subunit a
	Mpl	P37773	0.472023	2.11361	UDP-N-acetylmuramate--L-alanyl-gamma-D-glutamyl-meso-2,6-diaminoheptandioate ligase
	Rnr	P21499	0.46932	2.14219	Ribonuclease R
	LpdA	P0A9P0	0.462139	2.64804	Dihydrolipoyl dehydrogenase
	YibL	P0ADK8	0.458796	3.63106	Uncharacterized protein YibL
	PpnN	P0ADR8	0.453112	2.48143	LOG family protein YgdH
	PcnB	P0ABF1	-0.449858	2.74987	Poly(A) polymerase I
	PepN	P04825	-0.454021	3.33894	Aminopeptidase N
	CoaE	P0A6I9	-0.46356	2.41799	Dephospho-CoA kinase
	DadA	P0A6J5	-0.463596	1.99817	D-amino acid dehydrogenase
	KdsA	P0A715	-0.473639	3.12995	2-dehydro-3-deoxyphosphooctonate aldolase
	PtsH	P0AA04	-0.474459	1.69818	Phosphocarrier protein HPr
	RcsB	P0DMC7	-0.475033	2.56771	Transcriptional regulatory protein RcsB
	Prc	P23865	-0.477646	1.73892	Tail-specific protease
	YecF	P0AD07	-0.479156	1.91741	Uncharacterized protein YecF
	ZntB	P64423	-0.4804	2.12101	Zinc transport protein ZntB
	CreA	P0AE91	-0.481468	1.51745	Protein CreA
	WzzB	P76372	-0.482468	2.18432	Chain length determinant protein
	ManA	P00946	-0.483185	2.18095	Mannose-6-phosphate isomerase
	GhxP	P0AF52	-0.483189	1.86968	Guanine/hypoxanthine permease GhxP
	HflD	P25746	-0.488676	2.07085	High frequency lysogenization protein HflD
	MtlA	P00550	-0.490154	2.21708	PTS system mannitol-specific EIICBA component
	TrpA	P0A877	-0.495911	1.33809	Tryptophan synthase alpha chain
	GalF	P0AAB6	-0.497908	1.4147	UTP--glucose-1-phosphate uridylyltransferase
	NuoF	P31979	-0.498877	2.81073	NADH-quinone oxidoreductase subunit F
	NuoI	P0AFD6	-0.499647	2.32424	NADH-quinone oxidoreductase subunit I
	AnsA	P0A962	-0.502119	1.84052	L-asparaginase 1
	Hha	P0ACE3	-0.50614	1.12197	Hemolysin expression-modulating protein Hha
	YgbI	P52598	-0.508408	1.10926	Uncharacterized HTH-type transcriptional regulator YgbI
	YggT	P64564	-0.50869	1.21884	Uncharacterized protein YggT
	YciK	P31808	-0.510445	2.62425	Uncharacterized oxidoreductase YciK
	AcrB	P31224	-0.511679	1.74286	Multidrug efflux pump subunit AcrB
	BioD1	P13000	-0.512093	1.32921	ATP-dependent dethiobiotin synthetase BioD 1
	NadE	P18843	-0.51239	1.33803	NH(3)-dependent NAD(+) synthetase
	YbjI	P75809	-0.512615	1.37632	5-amino-6-(5-phospho-D-ribitylamino)uracil phosphatase YbjI
	Ivy	P0AD59	-0.513594	1.11368	Inhibitor of vertebrate lysozyme
	YdjA	P0ACY1	-0.517347	1.48177	Putative NAD(P)H nitroreductase YdjA
	Mak	P23917	-0.518152	1.17897	Fructokinase
	MscL	P0A742	-0.518953	0.965781	Large-conductance mechanosensitive channel
	YceH	P29217	-0.520369	1.96762	UPF0502 protein YceH
	YcgN	P0A8L5	-0.52071	1.32963	UPF0260 protein YcgN
	CutC	P67826	-0.521111	2.49365	Copper homeostasis protein CutC
	Tdk	P23331	-0.521248	1.56629	Thymidine kinase
	KdgR	P76268	-0.521496	2.79113	Transcriptional regulator KdgR
	GluQ	P27305	-0.522011	2.13815	Glutamyl-Q tRNA(Asp) synthetase
	Fnr	P0A9E5	-0.523252	1.45861	Fumarate and nitrate reduction regulatory protein
	DgcM	P77302	-0.523926	1.14998	Probable diguanylate cyclase YdaM
	MalY	P23256	-0.524158	2.74015	Protein MalY
	Icd	P08200	-0.525135	1.85703	Isocitrate dehydrogenase [NADP]
	Pth	P0A7D1	-0.528402	2.42986	Peptidyl-tRNA hydrolase
	SurE	P0A840	-0.528757	1.63618	5'/3'-nucleotidase SurE
	GabT	P22256	-0.529987	2.97485	4-aminobutyrate aminotransferase GabT
	SlyB	P0A905	-0.531534	2.40209	Outer membrane lipoprotein SlyB
	IspU	P60472	-0.533241	1.60234	Ditrans,polycis-undecaprenyl-diphosphate synthase ((2E,6E)-farnesyl-diphosphate specific)
	OmpX	P0A917	-0.533785	1.1183	Outer membrane protein X
	MaeB	P76558	-0.53598	1.54015	NADP-dependent malic enzyme
	GstA	P0A9D2	-0.536467	1.25981	Glutathione S-transferase GstA
	YeaD	P39173	-0.53672	1.53776	Putative glucose-6-phosphate 1-epimerase
	YdfG	P39831	-0.537193	1.47368	NADP-dependent 3-hydroxy acid dehydrogenase YdfG
	YmdB	P0A8D6	-0.538195	1.27356	O-acetyl-ADP-ribose deacetylase
	GalU	P0AEP3	-0.538395	1.8458	UTP--glucose-1-phosphate uridylyltransferase
	LolB	P61320	-0.538723	2.40433	Outer-membrane lipoprotein LolB
	NuoL	P33607	-0.540297	3.49312	NADH-quinone oxidoreductase subunit L
	MnmA	P25745	-0.541039	1.21931	tRNA-specific 2-thiouridylase MnmA
	YcgB	P29013	-0.543146	1.97198	Uncharacterized protein YcgB
	RstA	P52108	-0.546131	1.14083	Transcriptional regulatory protein RstA
	HolC	P28905	-0.546188	2.01271	DNA polymerase III subunit chi
	MalE	P0AEX9	-0.549391	0.896099	Maltose-binding periplasmic protein
	YtfL	P0AE45	-0.558018	0.943671	UPF0053 inner membrane protein YtfL
	DhaL	P76014	-0.560749	0.964501	PTS-dependent dihydroxyacetone kinase, ADP-binding subunit DhaL
	NhaB	P0AFA7	-0.562897	1.56436	Na(+)/H(+) antiporter NhaB
	MetQ	P28635	-0.563456	1.54839	D-methionine-binding lipoprotein MetQ
	UspF	P37903	-0.564804	1.28223	Universal stress protein F
	IspE	P62615	-0.565529	1.04346	4-diphosphocytidyl-2-C-methyl-D-erythritol kinase
	MtfA	P76346	-0.566093	1.87108	Protein MtfA
	PotA	P69874	-0.569695	2.03034	Spermidine/putrescine import ATP-binding protein PotA
	Pcm	P0A7A5	-0.570078	0.904706	Protein-L-isoaspartate O-methyltransferase
	YodD	P64519	-0.570086	1.43176	Uncharacterized protein YodD
	PqiC	P0AB10	-0.572706	1.42855	Uncharacterized lipoprotein YmbA
	NuoJ	P0AFE0	-0.577503	1.32616	NADH-quinone oxidoreductase subunit J
	SbcC	P13458	-0.579746	0.736795	Nuclease SbcCD subunit C
	NudL	P43337	-0.580688	0.740228	Uncharacterized Nudix hydrolase NudL
	NlpD	P0ADA3	-0.581781	2.07124	Murein hydrolase activator NlpD
	Sxy	P75869	-0.581968	1.31732	Protein Sxy
	Cdd	P0ABF6	-0.582333	1.86153	Cytidine deaminase
	ArcB	P0AEC3	-0.582561	1.74138	Aerobic respiration control sensor protein ArcB
	SdhD	P0AC44	-0.583881	1.02815	Succinate dehydrogenase hydrophobic membrane anchor subunit
	PheA	P0A9J8	-0.584852	1.6705	P-protein
	AroM	P0AE28	-0.584978	0.677544	Protein AroM
	Rna	P21338	-0.585487	1.27888	Ribonuclease I
	SapF	P0AAH8	-0.587614	1.10619	Peptide transport system ATP-binding protein SapF
	Amn	P0AE12	-0.588314	2.56997	AMP nucleosidase
	AsnS	P0A8M0	-0.589611	2.93618	Asparagine--tRNA ligase
	YjcH	P0AF54	-0.590073	1.8212	Inner membrane protein YjcH
	GlnQ	P10346	-0.597311	2.61564	Glutamine transport ATP-binding protein GlnQ
	YfgJ	P76575	-0.597702	0.848854	Uncharacterized protein YfgJ
	YbaA	P0AAQ6	-0.598492	1.06841	Uncharacterized protein YbaA
	MsrB	P0A746	-0.599035	0.845491	Peptide methionine sulfoxide reductase MsrB
	YbaL	P39830	-0.601259	1.35495	Inner membrane protein YbaL
	PtrA	P05458	-0.601328	0.69264	Protease 3
	YeaH	P76235	-0.603077	1.38832	UPF0229 protein YeaH
	HrpA	P43329	-0.603422	1.66184	ATP-dependent RNA helicase HrpA
	YgdG	P38506	-0.604427	0.958801	Flap endonuclease Xni
	GnsB	P77695	-0.605228	1.4435	Protein GnsB
	YbiV	P75792	-0.609207	0.733499	Sugar phosphatase YbiV
	SelO	P77649	-0.610086	1.31918	UPF0061 protein YdiU
	YdgH	P76177	-0.61034	1.30537	Protein YdgH
	YidQ	P0ADM4	-0.610954	1.09414	Uncharacterized protein YidQ
	YecA	P0AD05	-0.612509	2.1411	Uncharacterized protein YecA
	Dcm	P0AED9	-0.613745	2.71655	DNA-cytosine methyltransferase
	RoxA	P27431	-0.613867	1.98934	50S ribosomal protein L16 3-hydroxylase
	AdhE	P0A9Q7	-0.614035	1.4989	Aldehyde-alcohol dehydrogenase
	KefC	P03819	-0.614243	1.13711	Glutathione-regulated potassium-efflux system protein KefC
	FbaB	P0A991	-0.615383	1.07773	Fructose-bisphosphate aldolase class 1
	DhaK	P76015	-0.615805	1.90222	PTS-dependent dihydroxyacetone kinase, dihydroxyacetone-binding subunit DhaK
	PepT	P29745	-0.616365	3.89855	Peptidase T
	OsmB	P0ADA7	-0.617977	0.983895	Osmotically-inducible lipoprotein B
	YcjY	P76049	-0.618946	0.720991	Uncharacterized protein YcjY
	SelD	P16456	-0.619606	1.52996	Selenide, water dikinase
	OsmY	P0AFH8	-0.622795	1.3057	Osmotically-inducible protein Y
	YehD	P33343	-0.623871	0.711709	Uncharacterized fimbrial-like protein YehD
	CueO	P36649	-0.629515	3.36801	Blue copper oxidase CueO
	MacA	P75830	-0.630634	3.7715	Macrolide export protein MacA
	YpfJ	P64429	-0.633665	1.49679	Uncharacterized protein YpfJ
	YejG	P0AD21	-0.634686	0.761273	Uncharacterized protein YejG
	YacC	P0AA95	-0.636547	0.757135	Putative lipoprotein YacC
	YecM	P52007	-0.636806	0.645357	Protein YecM
	YbjP	P75818	-0.637249	1.68756	Uncharacterized lipoprotein YbjP
	YcdX	P75914	-0.637337	2.38786	Probable phosphatase YcdX
	YqjC	P42616	-0.639179	0.58795	Protein YqjC
	MalM	P03841	-0.639448	1.83976	Maltose operon periplasmic protein
	PyrC	P05020	-0.640064	1.44559	Dihydroorotase
	PurU	P37051	-0.640331	1.64145	Formyltetrahydrofolate deformylase
	GloA	P0AC81	-0.641487	2.25452	Lactoylglutathione lyase
	MdoH	P62517	-0.642174	1.25567	Glucans biosynthesis glucosyltransferase H
	YeaK	P64483	-0.64299	1.30949	Uncharacterized protein YeaK
	OmpA	P0A910	-0.643566	1.64358	Outer membrane protein A
	MetC	P06721	-0.645287	1.25008	Cystathionine beta-lyase MetC
	HcxB	P30178	-0.646233	1.21448	Uncharacterized oxidoreductase YbiC
	ExoX	P0AEK0	-0.646889	1.05765	Exodeoxyribonuclease 10
	BaeR	P69228	-0.649755	1.32138	Transcriptional regulatory protein BaeR
	DppB	P0AEF8	-0.651524	0.896531	Dipeptide transport system permease protein DppB
	MntR	P0A9F1	-0.652922	1.65158	Transcriptional regulator MntR
	Lnt	P23930	-0.653641	0.802615	Apolipoprotein N-acyltransferase
	XseA	P04994	-0.653786	2.5056	Exodeoxyribonuclease 7 large subunit
	ThrA	P00561	-0.654345	1.29643	Bifunctional aspartokinase/homoserine dehydrogenase 1
	CreB	P08368	-0.654499	0.707517	Transcriptional regulatory protein CreB
	BolA	P0ABE2	-0.65456	2.37482	Protein BolA
	HupB	P0ACF4	-0.657091	1.83798	DNA-binding protein HU-beta
	TolB	P0A855	-0.657196	1.53688	Protein TolB
	AroC	P12008	-0.658314	1.43013	Chorismate synthase
	YfeY	P76537	-0.661087	0.953982	Uncharacterized protein YfeY
	YbhL	P0AAC4	-0.661703	0.736854	Inner membrane protein YbhL
	Pgl	P52697	-0.662193	1.39816	6-phosphogluconolactonase
	ClsB	P0AA84	-0.664278	0.825622	Cardiolipin synthase B
	GltB	P09831	-0.665375	1.65225	Glutamate synthase [NADPH] large chain
	LdhA	P52643	-0.670603	1.51471	D-lactate dehydrogenase
	SpeG	P0A951	-0.672794	1.32355	Spermidine N(1)-acetyltransferase
	YjfP	P39298	-0.673979	2.48553	Esterase YjfP
	NarL	P0AF28	-0.674757	1.64803	Nitrate/nitrite response regulator protein NarL
	FocA	P0AC23	-0.675137	1.82851	Probable formate transporter 1
	XthA	P09030	-0.675253	1.70844	Exodeoxyribonuclease III
	TrmD	P0A873	-0.676384	1.73784	tRNA (guanine-N(1)-)-methyltransferase
	MlaC	P0ADV7	-0.676548	0.855945	Probable phospholipid-binding protein MlaC
	CysN	P23845	-0.678944	0.937261	Sulfate adenylyltransferase subunit 1
	NuoN	P0AFF0	-0.679197	1.15563	NADH-quinone oxidoreductase subunit N
	YfcH	P77775	-0.679794	1.78406	Epimerase family protein YfcH
	PatD	P77674	-0.680479	1.16767	Gamma-aminobutyraldehyde dehydrogenase
	MliC	P28224	-0.681011	1.10255	Membrane-bound lysozyme inhibitor of C-type lysozyme
	UxuA	P24215	-0.681358	1.67662	Mannonate dehydratase
	RfbA	P37744	-0.681448	1.83719	Glucose-1-phosphate thymidylyltransferase 1
	YcgL	P0AB43	-0.686882	1.21369	Protein YcgL
	Ggt	P18956	-0.687134	1.72195	Gamma-glutamyltranspeptidase
	YdcL	P64451	-0.689144	1.27149	Uncharacterized lipoprotein YdcL
	GapA	P0A9B2	-0.689518	3.6743	Glyceraldehyde-3-phosphate dehydrogenase A
	PrmB	P39199	-0.690298	1.51449	50S ribosomal protein L3 glutamine methyltransferase
	GloC	P75849	-0.692137	1.31184	Uncharacterized protein YcbL
	UshA	P07024	-0.692764	1.64481	Protein UshA
	PatZ	P76594	-0.692797	1.00073	Protein lysine acetyltransferase Pka
	YchJ	P37052	-0.693359	1.71247	UPF0225 protein YchJ
	Rnk	P0AFW4	-0.694498	1.76767	Regulator of nucleoside diphosphate kinase
	SufA	P77667	-0.695705	1.25206	Protein SufA
	YbhC	P46130	-0.696632	1.75114	Putative acyl-CoA thioester hydrolase YbhC
	YccU	P75874	-0.697096	2.16049	Uncharacterized protein YccU
	YbdR	P77316	-0.697651	0.700261	Uncharacterized zinc-type alcohol dehydrogenase-like protein YbdR
	LysP	P25737	-0.697935	0.703682	Lysine-specific permease
	YcdY	P75915	-0.698156	1.60181	Chaperone protein YcdY
	DgoR	P31460	-0.698593	1.99744	Galactonate operon transcriptional repressor
	YcaP	P75839	-0.70137	1.58429	UPF0702 transmembrane protein YcaP
	LigA	P15042	-0.701601	2.19644	DNA ligase
	MoeB	P12282	-0.702196	1.58614	Molybdopterin-synthase adenylyltransferase
	RibC	P0AFU8	-0.703194	2.91546	Riboflavin synthase
	YciC	P21365	-0.704575	2.02789	UPF0259 membrane protein YciC
	RlpA	P10100	-0.706358	1.56478	Rare lipoprotein A
	CpdB	P08331	-0.708187	1.1599	2',3'-cyclic-nucleotide 2'-phosphodiesterase/3'-nucleotidase
	PtrB	P24555	-0.709023	0.966348	Protease 2
	YciO	P0AFR4	-0.710381	1.44134	Uncharacterized protein YciO
	Lrp	P0ACJ0	-0.715176	3.43509	Leucine-responsive regulatory protein
	CysM	P16703	-0.716204	1.96293	Cysteine synthase B
	YbiS	P0AAX8	-0.716976	1.03098	Probable L,D-transpeptidase YbiS
	CysK	P0ABK5	-0.718197	1.47347	Cysteine synthase A
	CysD	P21156	-0.71925	0.85002	Sulfate adenylyltransferase subunit 2
	RseA	P0AFX7	-0.719625	0.89673	Anti-sigma-E factor RseA
	LeuC	P0A6A6	-0.724792	0.895107	3-isopropylmalate dehydratase large subunit
	AcrA	P0AE06	-0.725454	1.81259	Multidrug efflux pump subunit AcrA
	YbaY	P77717	-0.728127	1.20671	Uncharacterized lipoprotein YbaY
	Tar	P07017	-0.728926	0.685162	Methyl-accepting chemotaxis protein II
	YecD	P0ADI7	-0.731716	1.92765	Isochorismatase family protein YecD
	PoxB	P07003	-0.732513	1.46264	Pyruvate dehydrogenase [ubiquinone]
	BglX	P33363	-0.734804	1.47533	Periplasmic beta-glucosidase
	ArtP	P0AAF6	-0.734989	1.5741	Arginine transport ATP-binding protein ArtP
	YcfL	P75946	-0.739792	1.10548	Uncharacterized protein YcfL
	YejM	P0AD27	-0.741062	1.48762	Inner membrane protein YejM
	MscS	P0C0S1	-0.741488	1.62464	Small-conductance mechanosensitive channel
	UxuB	P39160	-0.741959	1.91115	D-mannonate oxidoreductase
	TcdA	Q46927	-0.742264	1.21316	tRNA threonylcarbamoyladenosine dehydratase
	YdhR	P0ACX3	-0.742928	2.43808	Putative monooxygenase YdhR
	ArnB	P77690	-0.743624	0.961587	UDP-4-amino-4-deoxy-L-arabinose--oxoglutarate aminotransferase
	ChbB	P69795	-0.744497	1.30961	N,N'-diacetylchitobiose-specific phosphotransferase enzyme IIB component
	RseB	P0AFX9	-0.746635	2.02223	Sigma-E factor regulatory protein RseB
	YliI	P75804	-0.748045	1.12613	Soluble aldose sugar dehydrogenase YliI
	MipA	P0A908	-0.749146	2.46545	MltA-interacting protein
	LpoB	P0AB38	-0.751444	1.80023	Penicillin-binding protein activator LpoB
	DeoR	P0ACK5	-0.756332	1.05153	Deoxyribose operon repressor
	Gcd	P15877	-0.759197	1.31681	Quinoprotein glucose dehydrogenase
	Edd	P0ADF6	-0.759459	1.04682	Phosphogluconate dehydratase
	AgaR	P0ACK2	-0.762589	1.01947	Putative aga operon transcriptional repressor
	YcjX	P76046	-0.763165	0.780851	Uncharacterized protein YcjX
	TopA	P06612	-0.765579	2.24143	DNA topoisomerase 1
	YnaE	P76073	-0.767939	0.716358	Uncharacterized protein YnaE
	AroA	P0A6D3	-0.768166	1.52931	3-phosphoshikimate 1-carboxyvinyltransferase
	AroD	P05194	-0.769962	2.071	3-dehydroquinate dehydratase
	LdcA	P76008	-0.772924	1.75996	Murein tetrapeptide carboxypeptidase
	MdoG	P33136	-0.773598	1.9023	Glucans biosynthesis protein G
	HtpX	P23894	-0.777048	1.68209	Protease HtpX
	SlyA	P0A8W2	-0.779316	1.5806	Transcriptional regulator SlyA
	YnjE	P78067	-0.779446	1.07508	Thiosulfate sulfurtransferase YnjE
	PhoP	P23836	-0.780516	1.51455	Transcriptional regulatory protein PhoP
	AmiC	P63883	-0.782309	1.13369	N-acetylmuramoyl-L-alanine amidase AmiC
	PurT	P33221	-0.785625	1.4207	Phosphoribosylglycinamide formyltransferase 2
	GatC	P69831	-0.788155	1.4046	Galactitol permease IIC component
	MinC	P18196	-0.788965	1.80614	Septum site-determining protein MinC
	CobT	P36562	-0.789759	1.26752	Nicotinate-nucleotide--dimethylbenzimidazole phosphoribosyltransferase
	BtuR	P0A9H5	-0.790483	2.29817	Cob(I)yrinic acid a,c-diamide adenosyltransferase
	PtsG	P69786	-0.794231	2.41067	PTS system glucose-specific EIICB component
	GlpF	P0AER0	-0.796648	0.73165	Glycerol uptake facilitator protein
	MsrC	P76270	-0.796913	2.70567	Free methionine-R-sulfoxide reductase
	MdlB	P0AAG5	-0.798204	0.894902	Multidrug resistance-like ATP-binding protein MdlB
	EntB	P0ADI4	-0.801479	1.23675	Enterobactin synthase component B
	Crr	P69783	-0.802048	1.92471	Glucose-specific phosphotransferase enzyme IIA component
	HxpB	P77247	-0.802225	2.62305	2-deoxyglucose-6-phosphate phosphatase
	CyaA	P00936	-0.80315	1.35497	Adenylate cyclase
	CurA	P76113	-0.809624	1.44923	NADPH-dependent curcumin reductase
	LsrK	P77432	-0.809885	0.813068	Autoinducer-2 kinase
	YedI	P46125	-0.810308	1.19259	Inner membrane protein YedI
	PncA	P21369	-0.811523	1.69825	Pyrazinamidase/nicotinamidase
	ThrB	P00547	-0.812254	1.96774	Homoserine kinase
	Dcd	P28248	-0.812832	3.60948	Deoxycytidine triphosphate deaminase
	Tag	P05100	-0.815426	1.04452	DNA-3-methyladenine glycosylase 1
	YbhF	P0A9U1	-0.81996	0.787509	Uncharacterized ABC transporter ATP-binding protein YbhF
	GpmA	P62707	-0.821281	2.20668	2,3-bisphosphoglycerate-dependent phosphoglycerate mutase
	PaaY	P77181	-0.824226	1.62412	Phenylacetic acid degradation protein PaaY
	OmpT	P09169	-0.824291	1.14046	Protease 7
	ZipA	P77173	-0.825512	1.88998	Cell division protein ZipA
	HslJ	P52644	-0.828295	1.62576	Heat shock protein HslJ
	FliM	P06974	-0.828865	0.858906	Flagellar motor switch protein FliM
	YoaC	P64490	-0.829765	1.567	Uncharacterized protein YoaC
	Hns	P0ACF8	-0.830593	2.95091	DNA-binding protein H-NS
	YhfK	P45537	-0.834442	1.98586	Uncharacterized protein YhfK
	Dld	P06149	-0.842766	2.85171	D-lactate dehydrogenase
	YccF	P0AB12	-0.847076	1.94206	Inner membrane protein YccF
	RcsF	P69411	-0.851645	2.19243	Outer membrane lipoprotein RcsF
	YfhM	P76578	-0.853003	2.14415	Uncharacterized lipoprotein YfhM
	HolB	P28631	-0.85561	1.0908	DNA polymerase III subunit delta'
	LpxC	P0A725	-0.858328	1.64305	UDP-3-O-[3-hydroxymyristoyl] N-acetylglucosamine deacetylase
	QmcA	P0AA53	-0.8606	1.88789	Protein QmcA
	YfcN	P0A8B2	-0.860626	1.50739	UPF0115 protein YfcN
	NagE	P09323	-0.860874	2.05811	PTS system N-acetylglucosamine-specific EIICBA component
	YpjD	P64432	-0.862881	0.86654	Inner membrane protein YpjD
	NuoM	P0AFE8	-0.86301	1.02405	NADH-quinone oxidoreductase subunit M
	AstB	P76216	-0.863228	1.5186	N-succinylarginine dihydrolase
	DbpA	P21693	-0.864557	2.71903	ATP-dependent RNA helicase DbpA
	YbaK	P0AAR3	-0.865036	1.29958	Cys-tRNA(Pro)/Cys-tRNA(Cys) deacylase YbaK
	YeiR	P33030	-0.865326	1.34195	Zinc-binding GTPase YeiR
	NagK	P75959	-0.865644	1.19286	N-acetyl-D-glucosamine kinase
	XylF	P37387	-0.865984	0.756449	D-xylose-binding periplasmic protein
	YdcJ	P76097	-0.873108	2.24188	Uncharacterized protein YdcJ
	MenI	P77781	-0.873129	2.33301	1,4-dihydroxy-2-naphthoyl-CoA hydrolase
	AsmA	P28249	-0.874132	1.58685	Protein AsmA
	CycA	P0AAE0	-0.876392	2.07641	D-serine/D-alanine/glycine transporter
	NudJ	P0AEI6	-0.879723	3.06605	Phosphatase NudJ
	YpeA	P76539	-0.884373	1.19727	Acetyltransferase YpeA
	KptA	P39380	-0.884787	1.24943	RNA 2'-phosphotransferase
	YoaF	P64493	-0.889698	1.75877	Uncharacterized protein YoaF
	CmoA	P76290	-0.897865	1.38905	tRNA (cmo5U34)-methyltransferase
	PmrD	P37590	-0.89817	1.29157	Signal transduction protein PmrD
	MglA	P0AAG8	-0.901894	1.73887	Galactose/methyl galactoside import ATP-binding protein MglA
	IhfA	P0A6X7	-0.903091	1.73147	Integration host factor subunit alpha
	ManY	P69801	-0.903366	2.25703	Mannose permease IIC component
	MurQ	P76535	-0.906372	2.61875	N-acetylmuramic acid 6-phosphate etherase
	CsdA	Q46925	-0.906551	1.07837	Cysteine desulfurase CsdA
	IscR	P0AGK8	-0.906721	1.0734	HTH-type transcriptional regulator IscR
	HisP	P07109	-0.906733	1.98694	Histidine transport ATP-binding protein HisP
	GstB	P0ACA7	-0.908789	2.05887	Glutathione S-transferase GstB
	UvrY	P0AED5	-0.911247	1.26542	Response regulator UvrY
	LsrF	P76143	-0.911797	1.43442	3-hydroxy-5-phosphonooxypentane-2,4-dione thiolase
	FumD	P0ACX5	-0.915337	1.44117	Uncharacterized protein YdhZ
	YegP	P76402	-0.916309	2.66547	UPF0339 protein YegP
	OppB	P0AFH2	-0.918072	2.72828	Oligopeptide transport system permease protein OppB
	CheB	P07330	-0.92219	0.667084	Chemotaxis response regulator protein-glutamate methylesterase
	YehX	P33360	-0.925083	1.02973	Glycine betaine uptake system ATP-binding protein YehX
	ArnA	P77398	-0.925652	1.52143	Bifunctional polymyxin resistance protein ArnA
	SapD	P0AAH4	-0.926447	0.99267	Peptide transport system ATP-binding protein SapD
	CodA	P25524	-0.928688	2.13685	Cytosine deaminase
	FadJ	P77399	-0.935524	2.15079	Fatty acid oxidation complex subunit alpha
	KatE	P21179	-0.936962	1.27505	Catalase HPII
	RcsC	P0DMC5	-0.940418	0.975065	Sensor histidine kinase RcsC
	GlaH	P76621	-0.942356	2.35263	Protein CsiD
	FadD	P69451	-0.946537	2.62037	Long-chain-fatty-acid--CoA ligase
	HinT	P0ACE7	-0.950951	2.23773	HIT-like protein HinT
	AcrR	P0ACS9	-0.952259	1.50672	HTH-type transcriptional regulator AcrR
	OppD	P76027	-0.953867	2.18415	Oligopeptide transport ATP-binding protein OppD
	YebT	P76272	-0.958626	1.40733	Uncharacterized protein YebT
	DcyD	P76316	-0.960604	2.08093	D-cysteine desulfhydrase
	BtuE	P06610	-0.961428	1.75669	Vitamin B12 transport periplasmic protein BtuE
	FucR	P0ACK8	-0.961491	2.5726	L-fucose operon activator
	ManX	P69797	-0.961792	2.55451	PTS system mannose-specific EIIAB component
	YdcI	P77171	-0.963207	1.6899	Uncharacterized HTH-type transcriptional regulator YdcI
	RcnB	P64534	-0.96328	1.58123	Nickel/cobalt homeostasis protein RcnB
	HlyE	P77335	-0.966322	0.962732	Hemolysin E, chromosomal
	FtsQ	P06136	-0.967237	0.458249	Cell division protein FtsQ
	EutM	P0ABF4	-0.969339	2.51849	Ethanolamine utilization protein EutM
	YdcF	P34209	-0.971724	1.69125	Protein YdcF
	YcbB	P22525	-0.972816	1.8892	Probable L,D-transpeptidase YcbB
	FliC	P04949	-0.974571	1.36784	Flagellin
	FepC	P23878	-0.975756	0.9617	Ferric enterobactin transport ATP-binding protein FepC
	Spy	P77754	-0.975874	2.61024	Spheroplast protein Y
	YejF	P33916	-0.982601	2.29775	Uncharacterized ABC transporter ATP-binding protein YejF
	MpaA	P0ACV6	-0.98296	2.57444	Protein MpaA
	YdiJ	P77748	-0.986864	2.46452	Uncharacterized protein YdiJ
	PncB	P18133	-0.988951	1.01958	Nicotinate phosphoribosyltransferase
	CysP	P16700	-0.989231	1.42898	Thiosulfate-binding protein
	YddH	P76121	-0.989819	1.39687	Uncharacterized protein YddH
	CsgD	P52106	-0.997673	1.04179	CsgBAC operon transcriptional regulatory protein
	AdhP	P39451	-0.997972	1.00043	Alcohol dehydrogenase, propanol-preferring
	MdoD	P40120	-0.99847	2.8584	Glucans biosynthesis protein D
	GsiC	P75798	-0.998761	0.359627	Glutathione transport system permease protein GsiC
	PdxI	P25906	-0.999357	2.29648	Putative oxidoreductase YdbC
	FlgE	P75937	-1.00272	1.03011	Flagellar hook protein FlgE
	MsyB	P25738	-1.00318	1.66305	Acidic protein MsyB
	YegW	P0ACM5	-1.0053	1.01588	Uncharacterized HTH-type transcriptional regulator YegW
	MepA	P0C0T5	-1.00688	0.540224	Penicillin-insensitive murein endopeptidase
	NarZ	P19319	-1.00743	1.81628	Respiratory nitrate reductase 2 alpha chain
	YdhS	P77148	-1.01166	1.00803	Uncharacterized protein YdhS
	YddE	P37757	-1.0126	1.49349	Uncharacterized isomerase YddE
	YdgA	P77804	-1.01648	2.32122	Protein YdgA
	AstE	P76215	-1.0185	1.87999	Succinylglutamate desuccinylase
	ElyC	P0AB01	-1.02522	1.37357	Envelope biogenesis factor ElyC
	FlgG	P0ABX5	-1.02675	0.502564	Flagellar basal-body rod protein FlgG
	EntE	P10378	-1.03195	1.1037	Enterobactin synthase component E
	DacC	P08506	-1.03334	2.14762	D-alanyl-D-alanine carboxypeptidase DacC
	GalR	P03024	-1.03525	1.90581	HTH-type transcriptional regulator GalR
	AstC	P77581	-1.0379	2.16106	Succinylornithine transaminase
	FadL	P10384	-1.04352	4.82982	Long-chain fatty acid transport protein
	DsbG	P77202	-1.04501	2.13191	Thiol:disulfide interchange protein DsbG
	YedP	P76329	-1.04806	1.6663	Mannosyl-3-phosphoglycerate phosphatase
	ThiB	P31550	-1.04813	0.639461	Thiamine-binding periplasmic protein
	DppA	P23847	-1.04897	1.56096	Periplasmic dipeptide transport protein
	FruB	P69811	-1.05174	1.89009	Multiphosphoryl transfer protein
	OppF	P77737	-1.05185	4.1867	Oligopeptide transport ATP-binding protein OppF
	SbmA	P0AFY6	-1.05223	1.65351	Peptide antibiotic transporter SbmA
	YgdR	P65294	-1.05336	1.96239	Uncharacterized lipoprotein YgdR
	Eco	P23827	-1.05415	1.36948	Ecotin
	SrlB	P05706	-1.05463	1.29041	Glucitol/sorbitol-specific phosphotransferase enzyme IIA component
	PlsX	P27247	-1.05495	2.28158	Phosphate acyltransferase
	AstD	P76217	-1.05725	2.19198	N-succinylglutamate 5-semialdehyde dehydrogenase
	UgpB	P0AG80	-1.06042	1.58777	sn-glycerol-3-phosphate-binding periplasmic protein UgpB
	DicA	P06966	-1.06194	1.89587	HTH-type transcriptional regulator DicA
	YegR	P76406	-1.06316	1.01081	Uncharacterized protein YegR
	ClsA	P0A6H8	-1.06354	1.61166	Cardiolipin synthase A
	SufE	P76194	-1.07278	1.55319	Cysteine desulfuration protein SufE
	FumC	P05042	-1.07853	2.46026	Fumarate hydratase class II
	BtuD	P06611	-1.08117	1.19164	Vitamin B12 import ATP-binding protein BtuD
	BepA	P66948	-1.08143	2.17746	Beta-barrel assembly-enhancing protease
	GabP	P25527	-1.08166	1.95158	GABA permease
	IhfB	P0A6Y1	-1.08532	2.37603	Integration host factor subunit beta
	GhrA	P75913	-1.08558	1.38044	Glyoxylate/hydroxypyruvate reductase A
	YniA	P77739	-1.08631	3.02128	Uncharacterized protein YniA
	YbhP	P0AAW1	-1.08753	0.882986	Uncharacterized protein YbhP
	DadX	P29012	-1.08785	1.79237	Alanine racemase, catabolic
	OsmC	P0C0L2	-1.0896	1.78874	Peroxiredoxin OsmC
	RssB	P0AEV1	-1.09077	1.58426	Regulator of RpoS
	IaaA	P37595	-1.09123	1.24801	Isoaspartyl peptidase
	YfdC	P37327	-1.09263	1.04815	Inner membrane protein YfdC
	MinD	P0AEZ3	-1.09614	2.50478	Septum site-determining protein MinD
	Sra	P68191	-1.09669	1.08714	Stationary-phase-induced ribosome-associated protein
	ChaB	P0AE63	-1.10095	2.19705	Cation transport regulator ChaB
	AraF	P02924	-1.10365	0.921808	L-arabinose-binding periplasmic protein
	YnhG	P76193	-1.10914	1.93146	Probable L,D-transpeptidase YnhG
	PspF	P37344	-1.10979	1.07652	Psp operon transcriptional activator
	YebY	P64506	-1.1134	0.479425	Uncharacterized protein YebY
	OsmE	P0ADB1	-1.11435	1.87573	Osmotically-inducible lipoprotein E
	YeaO	P76243	-1.11761	3.51142	Uncharacterized protein YeaO
	FruA	P20966	-1.11851	2.09434	PTS system fructose-specific EIIBC component
	Tam	P76145	-1.1261	1.40654	Trans-aconitate 2-methyltransferase
	Trg	P05704	-1.1305	1.21079	Methyl-accepting chemotaxis protein III
	YafC	P30864	-1.13115	1.38329	Uncharacterized HTH-type transcriptional regulator YafC
	YecC	P37774	-1.1344	1.80631	L-cystine transport system ATP-binding protein YecC
	HexR	P46118	-1.13567	1.76077	HTH-type transcriptional regulator HexR
	GsiB	P75797	-1.14044	1.67964	Glutathione-binding protein GsiB
	EntF	P11454	-1.14339	1.15127	Enterobactin synthase component F
	FepA	P05825	-1.14852	1.29322	Ferrienterobactin receptor
	Mlc	P50456	-1.14929	1.82228	Protein mlc
	DnaG	P0ABS5	-1.15697	1.27873	DNA primase
	Fes	P13039	-1.15922	0.345294	Enterochelin esterase
	FruK	P0AEW9	-1.15982	1.71644	1-phosphofructokinase
	ZnuA	P39172	-1.16	0.744877	High-affinity zinc uptake system protein ZnuA
	YciT	P76034	-1.16816	1.47655	Uncharacterized HTH-type transcriptional regulator YciT
	RacR	P76062	-1.17398	1.55465	Rac prophage repressor
	CecR	P0ACU0	-1.17572	0.941638	Uncharacterized HTH-type transcriptional regulator YbiH
	YdiZ	P64479	-1.17995	1.71133	Uncharacterized protein YdiZ
	PurR	P0ACP7	-1.18306	2.26188	HTH-type transcriptional repressor PurR
	YniB	P76208	-1.19285	0.735228	Uncharacterized protein YniB
	ArgD	P18335	-1.19445	1.92387	Acetylornithine/succinyldiaminopimelate aminotransferase
	FliF	P25798	-1.19626	0.937401	Flagellar M-ring protein
	PnuC	P0AFK2	-1.19889	1.91516	Nicotinamide riboside transporter PnuC
	AldA	P25553	-1.20074	1.94082	Lactaldehyde dehydrogenase
	PabC	P28305	-1.20151	1.69073	Aminodeoxychorismate lyase
	AstA	P0AE37	-1.21058	2.10564	Arginine N-succinyltransferase
	AlkA	P04395	-1.21978	2.19674	DNA-3-methyladenine glycosylase 2
	FimC	P31697	-1.22808	1.00388	Chaperone protein FimC
	MinE	P0A734	-1.2316	2.07271	Cell division topological specificity factor
	LapA	P0ACV4	-1.23424	1.41444	Lipopolysaccharide assembly protein A
	FadI	P76503	-1.23615	3.6819	3-ketoacyl-CoA thiolase
	UspC	P46888	-1.2364	1.07114	Universal stress protein C
	YncD	P76115	-1.23741	1.65766	Probable TonB-dependent receptor YncD
	FlgF	P75938	-1.24157	0.294787	Flagellar basal-body rod protein FlgF
	Rmf	P0AFW2	-1.24329	0.913468	Ribosome modulation factor
	TyrR	P07604	-1.2436	2.85405	Transcriptional regulatory protein TyrR
	YccX	P0AB65	-1.24668	2.47611	Acylphosphatase
	YdbH	P52645	-1.24698	0.460111	Uncharacterized protein YdbH
	GltI	P37902	-1.24705	1.14284	Glutamate/aspartate periplasmic-binding protein
	OmpF	P02931	-1.24811	1.24633	Outer membrane protein F
	YnjB	P76223	-1.26266	1.19671	Protein YnjB
	LapB	P0AB58	-1.26985	1.68127	Lipopolysaccharide assembly protein B
	SapA	Q47622	-1.27451	2.0392	Peptide transport periplasmic protein SapA
	YbjL	P60869	-1.27466	1.45915	Putative transport protein YbjL
	FlgH	P0A6S0	-1.28099	1.13809	Flagellar L-ring protein
	YbcH	P37325	-1.28319	1.02949	Uncharacterized protein YbcH
	YjhG	P39358	-1.28473	0.374019	Uncharacterized protein YjhG
	BarA	P0AEC5	-1.28477	2.36749	Signal transduction histidine-protein kinase BarA
	YceM	P75931	-1.28691	1.24664	Putative oxidoreductase YceM
	Flu	P39180	-1.28735	2.08234	Antigen 43
	ManZ	P69805	-1.28866	2.33861	Mannose permease IID component
	CysB	P0A9F3	-1.29323	2.66129	HTH-type transcriptional regulator CysB
	HisJ	P0AEU0	-1.29601	1.10564	Histidine-binding periplasmic protein
	YnfB	P76170	-1.29757	1.78995	UPF0482 protein YnfB
	YdeJ	P31131	-1.29804	1.38888	Protein YdeJ
	YggN	P0ADS9	-1.29956	1.41273	Uncharacterized protein YggN
	OppC	P0AFH6	-1.30588	3.28943	Oligopeptide transport system permease protein OppC
	KgtP	P0AEX3	-1.3073	1.64061	Alpha-ketoglutarate permease
	BdcR	P39334	-1.3077	1.45229	HTH-type transcriptional repressor BdcR
	YcgR	P76010	-1.31787	1.92377	Flagellar brake protein YcgR
	FlgL	P29744	-1.32171	0.447434	Flagellar hook-associated protein 3
	HisM	P0AEU3	-1.32528	2.5886	Histidine transport system permease protein HisM
	GlnH	P0AEQ3	-1.3352	1.15293	Glutamine-binding periplasmic protein
	PntB	P0AB67	-1.34228	2.30456	NAD(P) transhydrogenase subunit beta
	FlgK	P33235	-1.34655	0.367246	Flagellar hook-associated protein 1
	ArtI	P30859	-1.35009	1.24016	Putative ABC transporter arginine-binding protein 2
	YcbX	P75863	-1.3603	1.77159	Uncharacterized protein YcbX
	MdtA	P76397	-1.36291	1.21921	Multidrug resistance protein MdtA
	YtfJ	P39187	-1.37334	1.11782	Uncharacterized protein YtfJ
	GlxK	P77364	-1.37385	2.75434	Glycerate kinase
	AllE	P75713	-1.37433	2.07128	(S)-ureidoglycine aminohydrolase
	GltJ	P0AER3	-1.38595	1.18818	Glutamate/aspartate transport system permease protein GltJ
	YgdI	P65292	-1.38998	2.28018	Uncharacterized lipoprotein YgdI
	FlxA	P77609	-1.40444	0.524655	Protein FlxA
	FliA	P0AEM6	-1.40649	1.06947	RNA polymerase sigma factor FliA
	PutP	P07117	-1.40684	1.46666	Sodium/proline symporter
	YtfQ	P39325	-1.41008	1.40054	ABC transporter periplasmic-binding protein YtfQ
	CohE	P75974	-1.41068	2.3549	Putative lambdoid prophage e14 repressor protein C2
	HisF	P60664	-1.41794	2.12207	Imidazole glycerol phosphate synthase subunit HisF
	YoaE	P0AEC0	-1.42142	1.78062	UPF0053 inner membrane protein YoaE
	EfeO	P0AB24	-1.42412	1.11106	Iron uptake system component EfeO
	YcjF	P0A8R7	-1.44417	1.3346	UPF0283 membrane protein YcjF
	YbjD	P75828	-1.44741	2.81475	Uncharacterized protein YbjD
	PhoQ	P23837	-1.45882	1.5631	Sensor protein PhoQ
	YcfS	P75954	-1.47741	0.616833	Probable L,D-transpeptidase YcfS
	HisA	P10371	-1.48831	1.53856	1-(5-phosphoribosyl)-5-[(5-phosphoribosylamino)methylideneamino] imidazole-4-carboxamide isomerase
	HisB	P06987	-1.49433	1.6047	Histidine biosynthesis bifunctional protein HisB
	NanM	P39371	-1.49484	1.13479	N-acetylneuraminate epimerase
	BluR	P75989	-1.49525	1.18229	HTH-type transcriptional repressor BluR
	EmtA	P0C960	-1.49671	1.32294	Endo-type membrane-bound lytic murein transglycosylase A
	MdoB	P39401	-1.50152	1.5466	Phosphoglycerol transferase I
	YcjG	P51981	-1.52049	1.81414	L-Ala-D/L-Glu epimerase
	HdhA	P0AET8	-1.52354	1.87868	7-alpha-hydroxysteroid dehydrogenase
	FliD	P24216	-1.54014	0.464657	Flagellar hook-associated protein 2
	YchH	P0AB49	-1.54439	1.22343	Uncharacterized protein YchH
	YdcT	P77795	-1.54917	1.74495	Uncharacterized ABC transporter ATP-binding protein YdcT
	Aer	P50466	-1.56685	1.22012	Aerotaxis receptor
	PntA	P07001	-1.57316	4.3198	NAD(P) transhydrogenase subunit alpha
	YejA	P33913	-1.57966	1.17806	Uncharacterized protein YejA
	YohF	P33368	-1.58045	1.78928	Uncharacterized oxidoreductase YohF
	NrdF	P37146	-1.58577	1.4342	Ribonucleoside-diphosphate reductase 2 subunit beta
	OppA	P23843	-1.59471	1.84621	Periplasmic oligopeptide-binding protein
	YnfD	P76172	-1.59593	1.82598	Uncharacterized protein YnfD
	DosP	P76129	-1.60351	1.38945	Oxygen sensor protein DosP
	Fiu	P75780	-1.61736	1.92773	Catecholate siderophore receptor Fiu
	RhmD	P77215	-1.62045	1.82891	L-rhamnonate dehydratase
	MotB	P0AF06	-1.62575	0.374019	Motility protein B
	MglB	P0AEE5	-1.6334	1.31668	D-galactose-binding periplasmic protein
	MppA	P77348	-1.63345	2.21606	Periplasmic murein peptide-binding protein
	MalI	P18811	-1.63718	1.17222	Maltose regulon regulatory protein MalI
	ArtJ	P30860	-1.64044	1.87839	ABC transporter arginine-binding protein 1
	ProX	P0AFM2	-1.64718	2.02651	Glycine betaine-binding periplasmic protein
	DgcQ	P76330	-1.65835	1.27608	Probable diguanylate cyclase YedQ
	HisG	P60757	-1.66313	1.77007	ATP phosphoribosyltransferase
	YecS	P0AFT2	-1.67268	1.09649	L-cystine transport system permease protein YecS
	YncE	P76116	-1.67865	1.90253	Uncharacterized protein YncE
	RssA	P0AFR0	-1.67968	1.92397	NTE family protein RssA
	MlrA	P33358	-1.68328	1.58324	HTH-type transcriptional regulator MlrA
	LeuA	P09151	-1.6845	1.02195	2-isopropylmalate synthase
	PotD	P0AFK9	-1.68964	1.85608	Spermidine/putrescine-binding periplasmic protein
	CstA	P15078	-1.69228	2.08183	Carbon starvation protein A
	MnaT	P76112	-1.69622	1.2224	L-amino acid N-acyltransferase MnaT
	ErfK	P39176	-1.72113	3.0047	Probable L,D-transpeptidase ErfK/SrfK
	ModA	P37329	-1.73067	1.00413	Molybdate-binding periplasmic protein
	ArgT	P09551	-1.74623	1.4166	Lysine/arginine/ornithine-binding periplasmic protein
	HisC	P06986	-1.74966	1.89508	Histidinol-phosphate aminotransferase
	CirA	P17315	-1.7505	1.89044	Colicin I receptor
	Nth	P0AB83	-1.75107	0.335816	Endonuclease III
	HisH	P60595	-1.76017	2.1999	Imidazole glycerol phosphate synthase subunit HisH
	YedF	P0AA31	-1.76274	2.20043	UPF0033 protein YedF
	SodC	P0AGD1	-1.76435	1.50272	Superoxide dismutase [Cu-Zn]
	BtsR	P0AFT5	-1.7676	1.77877	Transcriptional regulatory protein YehT
	YnfC	P67553	-1.77035	1.02946	UPF0257 lipoprotein YnfC
	YibH	P0AFV0	-1.77082	1.65699	Inner membrane protein YibH
	HisI	P06989	-1.78733	2.16237	Histidine biosynthesis bifunctional protein HisIE
	TesA	P0ADA1	-1.79147	1.50955	Acyl-CoA thioesterase I
	TreA	P13482	-1.79166	3.38006	Periplasmic trehalase
	PdeR	P77334	-1.79195	1.33129	Cyclic di-GMP phosphodiesterase Gmr
	MdtK	P37340	-1.79308	1.71343	Multidrug resistance protein MdtK
	YdgD	P76176	-1.79451	1.8076	Uncharacterized serine protease YdgD
	YbiX	P75779	-1.80731	1.1454	PKHD-type hydroxylase YbiX
	YrbL	P64610	-1.81182	0.874271	Uncharacterized protein YrbL
	FliY	P0AEM9	-1.82356	1.61284	L-cystine-binding protein FliY
	ClsC	P75919	-1.82397	1.03174	Cardiolipin synthase C
	NrdE	P39452	-1.82818	1.11374	Ribonucleoside-diphosphate reductase 2 subunit alpha
	YncG	P76117	-1.84237	1.49947	Uncharacterized GST-like protein YncG
	LsrB	P76142	-1.86136	1.8713	Autoinducer 2-binding protein LsrB
	FolM	P0AFS3	-1.86507	1.7761	Dihydromonapterin reductase
	SstT	P0AGE4	-1.8672	2.54436	Serine/threonine transporter SstT
	FepB	P0AEL6	-1.87755	1.20632	Ferrienterobactin-binding periplasmic protein
	YehZ	P33362	-1.88068	1.55355	Glycine betaine-binding protein YehZ
	YceI	P0A8X2	-1.88206	1.82777	Protein YceI
	HisD	P06988	-1.88295	2.13538	Histidinol dehydrogenase
	MdtB	P76398	-1.90952	0.692762	Multidrug resistance protein MdtB
	PsiF	P0AFM4	-1.93768	1.28211	Phosphate starvation-inducible protein PsiF
	FliI	P52612	-1.96732	1.87892	Flagellum-specific ATP synthase
	YdcS	P76108	-1.96959	2.00741	Putative ABC transporter periplasmic-binding protein YdcS
	YcgM	P76004	-1.99937	2.37897	Uncharacterized protein YcgM
	DdpA	P76128	-2.02855	2.44024	Probable D,D-dipeptide-binding periplasmic protein DdpA
	YibI	P32108	-2.05334	2.02591	Uncharacterized protein YibI
	McbR	P76114	-2.07183	1.46338	HTH-type transcriptional regulator McbR
	DtpA	P77304	-2.078	1.14948	Dipeptide and tripeptide permease A
	YebF	P33219	-2.0877	1.43882	Protein YebF
	FlgC	P0ABX2	-2.09973	0.578131	Flagellar basal-body rod protein FlgC
	PotG	P31134	-2.11164	1.25205	Putrescine transport ATP-binding protein PotG
	PyrB	P0A786	-2.12783	2.37085	Aspartate carbamoyltransferase catalytic chain
	PyrI	P0A7F3	-2.14895	2.84697	Aspartate carbamoyltransferase regulatory chain
	FeoA	P0AEL3	-2.16606	0.945973	Ferrous iron transport protein A
	PdeN	P76446	-2.19698	1.08191	Protein Rtn
	YahO	P75694	-2.2163	1.13502	Uncharacterized protein YahO
	DosC	P0AA89	-2.2275	1.62343	Diguanylate cyclase DosC
	GlcA	Q46839	-2.25679	1.14051	Glycolate permease GlcA
	Lit	P11072	-2.31449	3.39208	Bacteriophage T4 late gene expression-blocking protein
	ThiD	P76422	-2.35881	1.83133	Hydroxymethylpyrimidine/phosphomethylpyrimidine kinase
	YdjN	P77529	-2.36523	1.62307	L-cystine transporter YdjN
	NarU	P37758	-2.39606	4.2697	Nitrate/nitrite transporter NarU
	CsgE	P0AE95	-2.41781	1.64109	Curli production assembly/transport component CsgE
	YmdF	P56614	-2.43245	1.33313	Uncharacterized protein YmdF
	DdpX	P77790	-2.4431	2.07504	D-alanyl-D-alanine dipeptidase
	PotF	P31133	-2.47144	1.78842	Putrescine-binding periplasmic protein
	FhuE	P16869	-2.47928	1.86262	FhuE receptor
	CsgG	P0AEA2	-2.48598	2.78789	Curli production assembly/transport component CsgG
	MntH	P0A769	-2.52579	1.419	Divalent metal cation transporter MntH
	LsrG	P64461	-2.53998	1.16404	(4S)-4-hydroxy-5-phosphonooxypentane-2,3-dione isomerase
	YdjY	P76220	-2.56431	1.61964	Uncharacterized protein YdjY
	CsgF	P0AE98	-2.66525	2.16549	Curli production assembly/transport component CsgF
	Ogt	P0AFH0	-2.71491	1.1611	Methylated-DNA--protein-cysteine methyltransferase
	YbgS	P0AAV6	-2.73906	1.4545	Uncharacterized protein YbgS
	LexA	P0A7C2	-2.74487	2.50672	LexA repressor
	PrpD	P77243	-2.77744	2.79424	2-methylcitrate dehydratase
	PrpC	P31660	-2.80751	2.20643	2-methylcitrate synthase
	PrpE	P77495	-2.82473	1.76012	Propionate--CoA ligase
	PrpB	P77541	-2.8616	2.05251	2-methylisocitrate lyase
	YbiO	P75783	-2.89675	1.13563	Moderate conductance mechanosensitive channel YbiO
	PliG	P76002	-3.01933	0.698483	Inhibitor of g-type lysozyme
	YdeI	P31130	-3.16275	1.44173	Uncharacterized protein YdeI
	CrfC	P0DM85	-3.27339	0.851698	Clamp-binding protein CrfC
	YicS	Q2M7X4	-3.3207	1.03244	Uncharacterized protein YicS
	DgcJ	P76237	-3.33994	1.54516	Putative diguanylate cyclase YeaJ
	PhoA	P00634	-3.58082	1.75506	Alkaline phosphatase
	HisQ	P52094	-3.73585	1.54025	Histidine transport system permease protein HisQ
	CsgA	P28307	-3.90065	2.38327	Major curlin subunit
	YccT	P0A8X4	-3.98325	1.96463	Uncharacterized protein YccT
	YedE	P31064	-4.06337	2.6709	Inner membrane protein YedE
	CsgC	P52107	-4.89742	1.65482	Curli assembly protein CsgC
	FryB	P69808	-4.89873	2.1825	Fructose-like phosphotransferase enzyme IIB component 1
	NlpC	P23898	-5.29618	1.2413	Probable endopeptidase NlpC
	CsgB	P0ABK7	-6.93229	2.34023	Minor curlin subunit

## Sheet: CF
	Data set S2-2. All significantly up- and down-regulated proteins for E. coli W3110 cultures grown in presence of 2.5 µM cefuroxime sodium salt. The treshold values are: p-value=0.01, s0=1
	Protein	UniProt	log2 fold change	-Log(P-value)	Protein description
	TatE	P0A843	3.9154	2.28795	Sec-independent protein translocase protein TatE
	AmpH	P0AD70	3.48322	1.74937	D-alanyl-D-alanine-carboxypeptidase/endopeptidase AmpH
	FimH	P08191	3.15235	2.45755	Protein FimH
	YcfS	P75954	2.89176	1.7713	Probable L,D-transpeptidase YcfS
	DnaT	P0A8J2	2.79619	1.25476	Primosomal protein 1
	FimD	P30130	2.78608	1.93909	Outer membrane usher protein FimD
	FtsL	P0AEN4	2.76818	1.89421	Cell division protein FtsL
	FtsI	P0AD68	2.53873	2.99378	Peptidoglycan synthase FtsI
	YgaC	P0AD53	2.44663	2.17499	pH-stress inducible protein YgaC
	FtsB	P0A6S5	2.28975	4.62428	Cell division protein FtsB
	ShiA	P76350	2.09272	2.85753	Shikimate transporter
	CspD	P0A968	2.04838	2.21335	Cold shock-like protein CspD
	PliG	P76002	-2.16798	1.77213	Inhibitor of g-type lysozyme
	YehD	P33343	-2.27503	1.94976	Uncharacterized fimbrial-like protein YehD
	Sbp	P0AG78	-2.84353	1.8995	Sulfate-binding protein
	CsgB	P0ABK7	-3.34223	2.32899	Minor curlin subunit

## Sheet: CQ1
	Data set S2-3. All significantly up- and down-regulated proteins for E. coli W3110 cultures grown in presence of 1 µM clioquinol. The treshold values are: p-value=0.05, s0=1
	Protein	UniProt	log2 fold change	-Log(P-value)	Protein description
	FeoA	P0AEL3	3.84	4.61	Ferrous iron transport protein A
	YbdD	P0AAS9	3.55	5.27	Uncharacterized protein YbdD
	MotB	P0AF06	3.03	2.64	Motility protein B
	FeoC	P64638	2.9	2.96	Ferrous iron transport protein C
	TatE	P0A843	2.61	6.52	Sec-independent protein translocase protein TatE
	FecB	P15028	2.45	5.79	Fe(3+) dicitrate-binding periplasmic protein
	PlaP	P0AA47	2.42	1.46	Low-affinity putrescine importer PlaP
	FecA	P13036	2.36	6.19	Fe(3+) dicitrate transport protein FecA
	FecE	P15031	2.29	4.37	Fe(3+) dicitrate transport ATP-binding protein FecE
	GabP	P25527	2.25	3.83	GABA permease
	EntD	P19925	2.14	2.42	Enterobactin synthase component D
	InaA	P27294	2.01	2.69	Protein InaA
	FliL	P0ABX8	1.97	3.07	Flagellar protein FliL
	FeoB	P33650	1.96	2.76	Ferrous iron transport protein B
	TdcC	P0AAD8	1.91	3.98	Threonine/serine transporter TdcC
	UspB	P0A8S5	1.89	1.84	Universal stress protein B
	FlgN	P43533	1.84	3.42	Flagella synthesis protein FlgN
	CodB	P0AA82	1.81	2.04	Cytosine permease
	CirA	P17315	1.8	6.32	Colicin I receptor
	CheR	P07364	1.65	2.79	Chemotaxis protein methyltransferase
	MotA	P09348	1.59	2.69	Motility protein A
	DeaD	P0A9P6	1.58	3.5	ATP-dependent RNA helicase DeaD
	SdaC	P0AAD6	1.56	2.8	Serine transporter
	YaiW	P77562	1.53	3.2	Uncharacterized protein YaiW
	YbiX	P75779	1.5	4.59	PKHD-type hydroxylase YbiX
	Fiu	P75780	1.47	5.06	Catecholate siderophore receptor Fiu
	LysC	P08660	1.45	2.02	Lysine-sensitive aspartokinase 3
	Cfa	P0A9H7	1.41	2.38	Cyclopropane-fatty-acyl-phospholipid synthase
	RecG	P24230	1.4	1.3	ATP-dependent DNA helicase RecG
	FepA	P05825	1.3	5.63	Ferrienterobactin receptor
	SbmA	P0AFY6	1.26	1.74	Peptide antibiotic transporter SbmA
	EntC	P0AEJ2	1.21	3.79	Isochorismate synthase EntC
	GatC	P69831	1.18	2.98	Galactitol permease IIC component
	YncE	P76116	1.16	4.48	Uncharacterized protein YncE
	FhuE	P16869	1.11	4.48	FhuE receptor
	YheV	P0ADW8	1.11	3.78	Uncharacterized protein YheV
	TonB	P02929	1.11	3.38	Protein TonB
	EntF	P11454	1.1	4.72	Enterobactin synthase component F
	TreB	P36672	1.1	3.67	PTS system trehalose-specific EIIBC component
	CspD	P0A968	1.09	3.06	Cold shock-like protein CspD
	EntH	P0A8Y8	1.09	4.29	Proofreading thioesterase EntH
	NrdF	P37146	1.07	1.94	Ribonucleoside-diphosphate reductase 2 subunit beta
	Fes	P13039	1.06	3.49	Enterochelin esterase
	EntB	P0ADI4	1.05	4.84	Enterobactin synthase component B
	DmsA	P18775	-1.04	3.31	Dimethyl sulfoxide reductase DmsA
	YbgS	P0AAV6	-1.06	2.76	Uncharacterized protein YbgS
	DmsB	P18776	-1.08	2.64	Anaerobic dimethyl sulfoxide reductase chain B
	CysJ	P38038	-1.1	1.32	Sulfite reductase [NADPH] flavoprotein alpha-component
	HiuH	P76341	-1.15	2.87	5-hydroxyisourate hydrolase
	PsiF	P0AFM4	-1.17	2.63	Phosphate starvation-inducible protein PsiF
	PhoH	P0A9K1	-1.18	4.16	Protein PhoH
	YhhA	P0ADX7	-1.29	5.28	Uncharacterized protein YhhA
	CysI	P17846	-1.29	1.5	Sulfite reductase [NADPH] hemoprotein beta-component
	TomB	P0AAR0	-1.3	1.75	Hha toxicity modulator TomB
	HybO	P69741	-1.37	2.2	Hydrogenase-2 small chain
	PliG	P76002	-1.38	1.53	Inhibitor of g-type lysozyme
	HybA	P0AAJ8	-1.4	2.46	Hydrogenase-2 operon protein HybA
	NrfC	P0AAK7	-1.46	2.78	Protein NrfC
	YdhV	P76192	-1.79	4.33	Uncharacterized oxidoreductase YdhV
	UspD	P0AAB8	-2.96	1.37	Universal stress protein D
	PreT	P76440	-3.11	3.76	NAD-dependent dihydropyrimidine dehydrogenase subunit PreT
	PreA	P25889	-3.97	3.41	NAD-dependent dihydropyrimidine dehydrogenase subunit PreA

## Sheet: CQ10
	Data set S2-4. All significantly up- and down-regulated proteins for E. coli W3110 cultures grown in presence of 10 µM clioquinol. The treshold values are: p-value=0.05, s0=1
	Protein	UniProt	log2 fold change	-Log(P-value)	Protein description
	FryA	P77439	5.52	1.35	Multiphosphoryl transfer protein 1
	PspA	P0AFM6	5.33	7	Phage shock protein A
	FeoA	P0AEL3	5.15	5.02	Ferrous iron transport protein A
	MotB	P0AF06	4.98	4.04	Motility protein B
	YbdD	P0AAS9	4.82	6.42	Uncharacterized protein YbdD
	YtfE	P69506	4.77	5.57	Iron-sulfur cluster repair protein YtfE
	PspC	P0AFN2	4.76	6.81	Phage shock protein C
	TatE	P0A843	4.38	8.09	Sec-independent protein translocase protein TatE
	PspB	P0AFM9	4.26	5.03	Phage shock protein B
	CheR	P07364	4.11	2.93	Chemotaxis protein methyltransferase
	EntD	P19925	4.05	3.54	Enterobactin synthase component D
	FeoC	P64638	4.05	3.65	Ferrous iron transport protein C
	TdcB	P0AGF6	3.84	5.77	L-threonine dehydratase catabolic TdcB
	SrlE	P56580	3.64	6.78	Glucitol/sorbitol-specific phosphotransferase enzyme IIB component
	YqeB	Q46808	3.58	5.59	Uncharacterized protein YqeB
	FlgD	P75936	3.56	5.12	Basal-body rod modification protein FlgD
	PlaP	P0AA47	3.53	1.83	Low-affinity putrescine importer PlaP
	FliL	P0ABX8	3.45	4.01	Flagellar protein FliL
	YaiW	P77562	3.36	4.8	Uncharacterized protein YaiW
	SrlB	P05706	3.29	1.85	Glucitol/sorbitol-specific phosphotransferase enzyme IIA component
	FecE	P15031	3.26	5.32	Fe(3+) dicitrate transport ATP-binding protein FecE
	Hmp	P24232	3.23	4.81	Flavohemoprotein
	FecB	P15028	3.21	5.51	Fe(3+) dicitrate-binding periplasmic protein
	FeoB	P33650	3.18	3.91	Ferrous iron transport protein B
	YbhA	P21829	3.18	3.49	Pyridoxal phosphate phosphatase YbhA
	FliI	P52612	3.02	3.82	Flagellum-specific ATP synthase
	MotA	P09348	3.01	4.07	Motility protein A
	FepA	P05825	2.95	7.58	Ferrienterobactin receptor
	FecA	P13036	2.93	5.65	Fe(3+) dicitrate transport protein FecA
	FhuE	P16869	2.89	6.67	FhuE receptor
	YbiX	P75779	2.87	6.55	PKHD-type hydroxylase YbiX
	TdcC	P0AAD8	2.82	4.85	Threonine/serine transporter TdcC
	GabP	P25527	2.79	4.39	GABA permease
	Fiu	P75780	2.7	5.91	Catecholate siderophore receptor Fiu
	CirA	P17315	2.68	6.47	Colicin I receptor
	NrdF	P37146	2.66	3.84	Ribonucleoside-diphosphate reductase 2 subunit beta
	YdiE	P0ACX9	2.62	3.97	Uncharacterized protein YdiE
	FlgN	P43533	2.61	2.26	Flagella synthesis protein FlgN
	UspB	P0A8S5	2.59	2.75	Universal stress protein B
	Cfa	P0A9H7	2.54	3.52	Cyclopropane-fatty-acyl-phospholipid synthase
	YrbL	P64610	2.5	1.87	Uncharacterized protein YrbL
	IdnO	P0A9P9	2.49	3.05	Gluconate 5-dehydrogenase
	DeaD	P0A9P6	2.49	4.2	ATP-dependent RNA helicase DeaD
	SrlD	P05707	2.41	3.43	Sorbitol-6-phosphate 2-dehydrogenase
	Fes	P13039	2.35	7.11	Enterochelin esterase
	EntA	P15047	2.34	7	2,3-dihydro-2,3-dihydroxybenzoate dehydrogenase
	IntA	P32053	2.3	2.22	Prophage CP4-57 integrase
	CysA	P16676	2.3	4.19	Sulfate/thiosulfate import ATP-binding protein CysA
	EntC	P0AEJ2	2.25	5.13	Isochorismate synthase EntC
	CopA	Q59385	2.24	6.28	Copper-exporting P-type ATPase A
	EntF	P11454	2.23	6.24	Enterobactin synthase component F
	CheW	P0A964	2.22	2.95	Chemotaxis protein CheW
	YncE	P76116	2.22	6.11	Uncharacterized protein YncE
	FliM	P06974	2.21	4.04	Flagellar motor switch protein FliM
	SdiA	P07026	2.2	1.49	Regulatory protein SdiA
	SdaC	P0AAD6	2.2	3.67	Serine transporter
	FlgG	P0ABX5	2.12	4.3	Flagellar basal-body rod protein FlgG
	FruA	P20966	2.07	2.4	PTS system fructose-specific EIIBC component
	TreB	P36672	2.07	5.15	PTS system trehalose-specific EIIBC component
	NrdE	P39452	2.07	3.94	Ribonucleoside-diphosphate reductase 2 subunit alpha
	LysC	P08660	2.03	3.57	Lysine-sensitive aspartokinase 3
	CspA	P0A9X9	1.99	5.47	Cold shock protein CspA
	KptA	P39380	1.98	2.26	RNA 2'-phosphotransferase
	EntB	P0ADI4	1.93	5.84	Enterobactin synthase component B
	Tap	P07018	1.92	4.89	Methyl-accepting chemotaxis protein IV
	GatC	P69831	1.91	4.21	Galactitol permease IIC component
	FliP	P0AC05	1.9	4.75	Flagellar biosynthetic protein FliP
	EntH	P0A8Y8	1.89	5.47	Proofreading thioesterase EntH
	GlpF	P0AER0	1.89	5.55	Glycerol uptake facilitator protein
	EutM	P0ABF4	1.87	4.91	Ethanolamine utilization protein EutM
	YhfZ	P45552	1.86	1.46	Uncharacterized protein YhfZ
	ExbD	P0ABV2	1.86	3.98	Biopolymer transport protein ExbD
	FtsB	P0A6S5	1.85	2.56	Cell division protein FtsB
	MalY	P23256	1.84	1.4	Protein MalY
	FlgC	P0ABX2	1.84	3.46	Flagellar basal-body rod protein FlgC
	EntE	P10378	1.82	6.13	Enterobactin synthase component E
	GlpD	P13035	1.79	6.08	Aerobic glycerol-3-phosphate dehydrogenase
	FlgM	P0AEM4	1.77	5.66	Negative regulator of flagellin synthesis
	RsxC	P77611	1.76	1.34	Electron transport complex subunit RsxC
	YgaP	P55734	1.75	2.51	Inner membrane protein YgaP
	Add	P22333	1.75	5.02	Adenosine deaminase
	CheZ	P0A9H9	1.73	4.34	Protein phosphatase CheZ
	ChbB	P69795	1.72	1.75	N,N'-diacetylchitobiose-specific phosphotransferase enzyme IIB component
	TonB	P02929	1.71	4.5	Protein TonB
	GatD	P0A9S3	1.71	5.21	Galactitol-1-phosphate 5-dehydrogenase
	FlgH	P0A6S0	1.7	4.62	Flagellar L-ring protein
	AzoR	P41407	1.68	4.43	FMN-dependent NADH-azoreductase
	MacB	P75831	1.66	3.31	Macrolide export ATP-binding/permease protein MacB
	YidA	P0A8Y5	1.66	2.97	Sugar phosphatase YidA
	YheV	P0ADW8	1.65	4.08	Uncharacterized protein YheV
	FlgI	P0A6S3	1.65	2.56	Flagellar P-ring protein
	MoaD	P30748	1.65	4.5	Molybdopterin synthase sulfur carrier subunit
	AtpE	P68699	1.64	2.98	ATP synthase subunit c
	OxyR	P0ACQ4	1.64	5.8	Hydrogen peroxide-inducible genes activator
	GsiA	P75796	1.63	3.5	Glutathione import ATP-binding protein GsiA
	YqeA	Q46807	1.61	3.94	Carbamate kinase-like protein YqeA
	FlhA	P76298	1.59	2.56	Flagellar biosynthesis protein FlhA
	FliC	P04949	1.59	2.65	Flagellin
	DsbB	P0A6M2	1.58	3.11	Disulfide bond formation protein B
	Tar	P07017	1.58	5.06	Methyl-accepting chemotaxis protein II
	GlpK	P0A6F3	1.56	5.88	Glycerol kinase
	CspD	P0A968	1.55	3.82	Cold shock-like protein CspD
	FliH	P31068	1.54	1.46	Flagellar assembly protein FliH
	FepC	P23878	1.51	3.15	Ferric enterobactin transport ATP-binding protein FepC
	FliN	P15070	1.51	5.81	Flagellar motor switch protein FliN
	Ndh	P00393	1.5	5.1	NADH dehydrogenase
	YchN	P0AB52	1.49	4.4	Protein YchN
	EfeO	P0AB24	1.49	4.88	Iron uptake system component EfeO
	ExbB	P0ABU7	1.48	5.68	Biopolymer transport protein ExbB
	SufA	P77667	1.48	4.77	Protein SufA
	YjcZ	P39267	1.47	2.21	Uncharacterized protein YjcZ
	ArgP	P0A8S1	1.47	1.97	HTH-type transcriptional regulator ArgP
	SufD	P77689	1.46	5.13	FeS cluster assembly protein SufD
	MoaE	P30749	1.45	4.22	Molybdopterin synthase catalytic subunit
	RimL	P13857	1.43	2.37	Ribosomal-protein-serine acetyltransferase
	YcaK	P43340	1.41	2.22	Uncharacterized NAD(P)H oxidoreductase YcaK
	FliF	P25798	1.41	4.47	Flagellar M-ring protein
	CheB	P07330	1.4	3.99	Chemotaxis response regulator protein-glutamate methylesterase
	Tsr	P02942	1.4	4.3	Methyl-accepting chemotaxis protein I
	YjhH	P39359	1.39	2.14	Uncharacterized lyase YjhH
	ProV	P14175	1.38	3.94	Glycine betaine/L-proline transport ATP-binding protein ProV
	FliO	P22586	1.38	3.31	Flagellar protein FliO
	RbsA	P04983	1.37	2.59	Ribose import ATP-binding protein RbsA
	YgeR	Q46798	1.37	2.43	Uncharacterized lipoprotein YgeR
	FliA	P0AEM6	1.37	2.75	RNA polymerase sigma factor FliA
	FlgE	P75937	1.36	4.57	Flagellar hook protein FlgE
	PgsA	P0ABF8	1.35	1.84	CDP-diacylglycerol--glycerol-3-phosphate 3-phosphatidyltransferase
	GrcA	P68066	1.35	4.26	Autonomous glycyl radical cofactor
	PdhR	P0ACL9	1.34	3.7	Pyruvate dehydrogenase complex repressor
	YobA	P0AA57	1.3	2.16	Protein YobA
	GlpT	P08194	1.3	4.42	Glycerol-3-phosphate transporter
	YecR	P76308	1.27	3.94	Uncharacterized protein YecR
	NhoA	P77567	1.27	4.85	N-hydroxyarylamine O-acetyltransferase
	Trg	P05704	1.27	3.63	Methyl-accepting chemotaxis protein III
	TnaA	P0A853	1.25	4.5	Tryptophanase
	HslJ	P52644	1.25	3.28	Heat shock protein HslJ
	YgaV	P77295	1.24	3.72	Probable HTH-type transcriptional regulator YgaV
	CheA	P07363	1.22	3.5	Chemotaxis protein CheA
	YigA	P23305	1.22	3.14	Uncharacterized protein YigA
	TreC	P28904	1.21	3.18	Trehalose-6-phosphate hydrolase
	NemA	P77258	1.21	2.58	N-ethylmaleimide reductase
	GlpQ	P09394	1.2	4.76	Glycerophosphoryl diester phosphodiesterase
	Hda	P69931	1.18	1.68	DnaA regulatory inactivator Hda
	TrpA	P0A877	1.17	1.91	Tryptophan synthase alpha chain
	FliG	P0ABZ1	1.17	3.25	Flagellar motor switch protein FliG
	GsiC	P75798	1.16	2.26	Glutathione transport system permease protein GsiC
	YgeY	P65807	1.16	4.26	Uncharacterized protein YgeY
	TehB	P25397	1.15	3.57	Tellurite methyltransferase
	SufC	P77499	1.14	4.87	Probable ATP-dependent transporter SufC
	LolC	P0ADC3	1.13	5.21	Lipoprotein-releasing system transmembrane protein LolC
	YfjD	P37908	1.12	1.44	UPF0053 inner membrane protein YfjD
	GloB	P0AC84	1.12	2.15	Hydroxyacylglutathione hydrolase
	Ves	P76214	1.12	2.54	Protein Ves
	IscR	P0AGK8	1.11	3.91	HTH-type transcriptional regulator IscR
	GdhA	P00370	1.1	4.39	NADP-specific glutamate dehydrogenase
	PspE	P23857	1.09	3.22	Thiosulfate sulfurtransferase PspE
	YcgR	P76010	1.09	4.08	Flagellar brake protein YcgR
	MoaC	P0A738	1.07	4.34	Cyclic pyranopterin monophosphate synthase accessory protein
	PotC	P0AFK6	1.07	2.92	Spermidine/putrescine transport system permease protein PotC
	YjjU	P39407	1.05	1.54	Uncharacterized protein YjjU
	YgiB	P0ADT2	1.04	2.37	UPF0441 protein YgiB
	HyuA	Q46806	1.04	3.39	D-phenylhydantoinase
	FtsK	P46889	1.03	1.52	DNA translocase FtsK
	MdaB	P0AEY5	1.02	4.39	Modulator of drug activity B
	IhfA	P0A6X7	-1	1.67	Integration host factor subunit alpha
	Cca	P06961	-1	3.78	Multifunctional CCA protein
	PyrD	P0A7E1	-1.01	5.05	Dihydroorotate dehydrogenase (quinone)
	YnjB	P76223	-1.01	3.14	Protein YnjB
	FadH	P42593	-1.02	2.83	2,4-dienoyl-CoA reductase [NADPH]
	AcnB	P36683	-1.02	4.7	Aconitate hydratase B
	AceB	P08997	-1.02	3.47	Malate synthase A
	AldB	P37685	-1.03	2.95	Aldehyde dehydrogenase B
	FumA	P0AC33	-1.03	4.35	Fumarate hydratase class I, aerobic
	CsiE	P54901	-1.03	1.85	Stationary phase-inducible protein CsiE
	HemH	P23871	-1.04	4.53	Ferrochelatase
	HisG	P60757	-1.04	3.44	ATP phosphoribosyltransferase
	OppA	P23843	-1.04	4.04	Periplasmic oligopeptide-binding protein
	TorA	P33225	-1.05	3.02	Trimethylamine-N-oxide reductase 1
	DppA	P23847	-1.06	3.89	Periplasmic dipeptide transport protein
	PurR	P0ACP7	-1.06	4.71	HTH-type transcriptional repressor PurR
	Fic	P20605	-1.06	3.55	Probable adenosine monophosphate-protein transferase fic
	BioA	P12995	-1.07	2.35	Adenosylmethionine-8-amino-7-oxononanoate aminotransferase
	NadR	P27278	-1.07	3.23	Trifunctional NAD biosynthesis/regulator protein NadR
	NarP	P31802	-1.08	4.13	Nitrate/nitrite response regulator protein NarP
	YbdR	P77316	-1.08	2.97	Uncharacterized zinc-type alcohol dehydrogenase-like protein YbdR
	YdbK	P52647	-1.09	3.79	Probable pyruvate-flavodoxin oxidoreductase
	HypE	P24193	-1.09	4.42	Hydrogenase isoenzymes formation protein HypE
	RplO	P02413	-1.09	2.85	50S ribosomal protein L15
	ArsC	P0AB96	-1.1	1.84	Arsenate reductase
	NapA	P33937	-1.1	2.01	Periplasmic nitrate reductase
	FumC	P05042	-1.1	4.96	Fumarate hydratase class II
	YedK	P76318	-1.1	2.19	Putative SOS response-associated peptidase YedK
	YnjA	P76222	-1.12	3.85	Uncharacterized protein YnjA
	Nth	P0AB83	-1.12	2.33	Endonuclease III
	SodC	P0AGD1	-1.14	4.29	Superoxide dismutase [Cu-Zn]
	FadD	P69451	-1.14	3.89	Long-chain-fatty-acid--CoA ligase
	FadA	P21151	-1.15	4.4	3-ketoacyl-CoA thiolase
	PurB	P0AB89	-1.16	4.86	Adenylosuccinate lyase
	UgpB	P0AG80	-1.16	4.75	sn-glycerol-3-phosphate-binding periplasmic protein UgpB
	RpmI	P0A7Q1	-1.16	2.62	50S ribosomal protein L35
	AgaV	P42904	-1.16	2.59	N-acetylgalactosamine-specific phosphotransferase enzyme IIB component 2
	Dps	P0ABT2	-1.16	4.37	DNA protection during starvation protein
	DdpX	P77790	-1.17	2.38	D-alanyl-D-alanine dipeptidase
	YfcG	P77526	-1.17	3.35	Disulfide-bond oxidoreductase YfcG
	PuuR	P0A9U6	-1.18	1.95	HTH-type transcriptional regulator PuuR
	YfiL	P11289	-1.18	3.32	Uncharacterized protein YfiL
	MurP	P77272	-1.19	3.84	PTS system N-acetylmuramic acid-specific EIIBC component
	MsyB	P25738	-1.19	2.49	Acidic protein MsyB
	PtrB	P24555	-1.19	3.03	Protease 2
	YccX	P0AB65	-1.19	4.47	Acylphosphatase
	TorD	P36662	-1.21	3.9	Chaperone protein TorD
	YbiO	P75783	-1.21	1.59	Moderate conductance mechanosensitive channel YbiO
	RbbA	P37624	-1.21	3.96	Ribosome-associated ATPase
	ArgT	P09551	-1.22	4.87	Lysine/arginine/ornithine-binding periplasmic protein
	DppF	P37313	-1.22	4.58	Dipeptide transport ATP-binding protein DppF
	PurK	P09029	-1.24	3.88	N5-carboxyaminoimidazole ribonucleotide synthase
	HdhA	P0AET8	-1.24	4.08	7-alpha-hydroxysteroid dehydrogenase
	CodA	P25524	-1.24	5.12	Cytosine deaminase
	DdpA	P76128	-1.25	3.88	Probable D,D-dipeptide-binding periplasmic protein DdpA
	SelA	P0A821	-1.26	3.44	L-seryl-tRNA(Sec) selenium transferase
	RmuC	P0AG71	-1.26	2.05	DNA recombination protein RmuC
	PatD	P77674	-1.26	3.55	Gamma-aminobutyraldehyde dehydrogenase
	YjdJ	P39274	-1.26	2.83	Uncharacterized protein YjdJ
	AroM	P0AE28	-1.27	4.27	Protein AroM
	AnsB	P00805	-1.28	4.95	L-asparaginase 2
	AcnA	P25516	-1.28	4.37	Aconitate hydratase A
	FadL	P10384	-1.28	5.36	Long-chain fatty acid transport protein
	YqjK	Q47710	-1.31	2.29	Uncharacterized protein YqjK
	UgpC	P10907	-1.33	4.9	sn-glycerol-3-phosphate import ATP-binding protein UgpC
	YjgH	P39332	-1.33	3.2	RutC family protein YjgH
	YjbQ	P0AF48	-1.34	2.81	UPF0047 protein YjbQ
	FumB	P14407	-1.35	4.51	Fumarate hydratase class I, anaerobic
	FdoG	P32176	-1.36	4.98	Formate dehydrogenase-O major subunit
	IlvB	P08142	-1.38	2.41	Acetolactate synthase isozyme 1 large subunit
	MsrB	P0A746	-1.4	4.83	Peptide methionine sulfoxide reductase MsrB
	DcuB	P0ABN9	-1.41	4.32	Anaerobic C4-dicarboxylate transporter DcuB
	HisD	P06988	-1.41	5.1	Histidinol dehydrogenase
	YibI	P32108	-1.42	2.47	Uncharacterized protein YibI
	PurL	P15254	-1.42	4.31	Phosphoribosylformylglycinamidine synthase
	CsrD	P13518	-1.44	3.78	RNase E specificity factor CsrD
	YhjG	P37645	-1.46	3.38	Uncharacterized protein YhjG
	HisC	P06986	-1.47	5.32	Histidinol-phosphate aminotransferase
	YohF	P33368	-1.48	2.5	Uncharacterized oxidoreductase YohF
	OsmB	P0ADA7	-1.48	2.61	Osmotically-inducible lipoprotein B
	LeuC	P0A6A6	-1.49	4.64	3-isopropylmalate dehydratase large subunit
	MngR	P13669	-1.5	3.55	Mannosyl-D-glycerate transport/metabolism system repressor MngR
	FdoH	P0AAJ5	-1.5	4.57	Formate dehydrogenase-O iron-sulfur subunit
	PaaK	P76085	-1.5	2.97	Phenylacetate-coenzyme A ligase
	GlxK	P77364	-1.51	2.18	Glycerate kinase
	CsgA	P28307	-1.51	2.65	Major curlin subunit
	GlpC	P0A996	-1.51	3.84	Anaerobic glycerol-3-phosphate dehydrogenase subunit C
	PhoH	P0A9K1	-1.52	2.56	Protein PhoH
	YgiS	Q46863	-1.53	4.19	Probable deoxycholate-binding periplasmic protein YgiS
	NrfC	P0AAK7	-1.53	4.28	Protein NrfC
	LeuA	P09151	-1.54	4.42	2-isopropylmalate synthase
	KatE	P21179	-1.55	5.15	Catalase HPII
	YchJ	P37052	-1.55	3.09	UPF0225 protein YchJ
	DppD	P0AAG0	-1.55	5.75	Dipeptide transport ATP-binding protein DppD
	PfkB	P06999	-1.55	3.87	ATP-dependent 6-phosphofructokinase isozyme 2
	YmdF	P56614	-1.57	2.74	Uncharacterized protein YmdF
	YiaG	P0A9V5	-1.57	3.32	Uncharacterized HTH-type transcriptional regulator YiaG
	PaaY	P77181	-1.57	3.4	Phenylacetic acid degradation protein PaaY
	CsgB	P0ABK7	-1.58	3.19	Minor curlin subunit
	CsgG	P0AEA2	-1.58	3.91	Curli production assembly/transport component CsgG
	FdnG	P24183	-1.59	4.87	Formate dehydrogenase, nitrate-inducible, major subunit
	MraZ	P22186	-1.59	1.54	Transcriptional regulator MraZ
	HybC	P0ACE0	-1.6	4.84	Hydrogenase-2 large chain
	YbaA	P0AAQ6	-1.6	2.85	Uncharacterized protein YbaA
	YhhA	P0ADX7	-1.61	5.2	Uncharacterized protein YhhA
	UraA	P0AGM7	-1.62	5.46	Uracil permease
	CcmE	P69490	-1.62	2.15	Cytochrome c-type biogenesis protein CcmE
	Acs	P27550	-1.63	5.38	Acetyl-coenzyme A synthetase
	AstB	P76216	-1.64	4.93	N-succinylarginine dihydrolase
	AstC	P77581	-1.65	5.73	Succinylornithine transaminase
	YicS	Q2M7X4	-1.68	5	Uncharacterized protein YicS
	YghA	P0AG84	-1.69	3.45	Uncharacterized oxidoreductase YghA
	YdeJ	P31131	-1.69	4.29	Protein YdeJ
	AtpB	P0AB98	-1.7	4.63	ATP synthase subunit a
	PsiF	P0AFM4	-1.7	4.24	Phosphate starvation-inducible protein PsiF
	CycA	P0AAE0	-1.72	4.38	D-serine/D-alanine/glycine transporter
	ArnB	P77690	-1.74	1.9	UDP-4-amino-4-deoxy-L-arabinose--oxoglutarate aminotransferase
	DppB	P0AEF8	-1.74	3.09	Dipeptide transport system permease protein DppB
	PurT	P33221	-1.76	5.34	Phosphoribosylglycinamide formyltransferase 2
	YibA	P0ADK6	-1.77	1.64	Protein YibA
	PurC	P0A7D7	-1.79	5.71	Phosphoribosylaminoimidazole-succinocarboxamide synthase
	AstA	P0AE37	-1.79	5.68	Arginine N-succinyltransferase
	YnfF	P77783	-1.8	3.35	Probable dimethyl sulfoxide reductase chain YnfF
	GlcF	P52074	-1.82	2.96	Glycolate oxidase iron-sulfur subunit
	IlvN	P0ADF8	-1.82	2.56	Acetolactate synthase isozyme 1 small subunit
	BioB	P12996	-1.84	3.17	Biotin synthase
	HypD	P24192	-1.85	2.89	Hydrogenase isoenzymes formation protein HypD
	FimC	P31697	-1.86	2.43	Chaperone protein FimC
	GlpE	P0A6V5	-1.86	5.79	Thiosulfate sulfurtransferase GlpE
	AriR	P75993	-1.86	3.57	Probable two-component-system connector protein AriR
	CsgE	P0AE95	-1.87	3.84	Curli production assembly/transport component CsgE
	AstE	P76215	-1.89	5.24	Succinylglutamate desuccinylase
	AstD	P76217	-1.89	5.87	N-succinylglutamate 5-semialdehyde dehydrogenase
	YdhV	P76192	-1.94	3.91	Uncharacterized oxidoreductase YdhV
	PurM	P08178	-1.95	5.14	Phosphoribosylformylglycinamidine cyclo-ligase
	Bfr	P0ABD3	-1.98	4.99	Bacterioferritin
	YdiJ	P77748	-2	5.58	Uncharacterized protein YdiJ
	UlaB	P69822	-2	1.81	Ascorbate-specific phosphotransferase enzyme IIB component
	YbcL	P77368	-2.01	1.36	UPF0098 protein YbcL
	YdeI	P31130	-2.01	3.79	Uncharacterized protein YdeI
	GlgS	P26649	-2.02	2.98	Surface composition regulator
	PurD	P15640	-2.04	4.5	Phosphoribosylamine--glycine ligase
	PotG	P31134	-2.05	5.7	Putrescine transport ATP-binding protein PotG
	HypB	P0AAN3	-2.06	5.08	Hydrogenase isoenzymes nickel incorporation protein HypB
	YbiU	P75791	-2.06	4.31	Uncharacterized protein YbiU
	FtnA	P0A998	-2.06	6.18	Bacterial non-heme ferritin
	PurE	P0AG18	-2.08	5.16	N5-carboxyaminoimidazole ribonucleotide mutase
	CsgF	P0AE98	-2.09	3.96	Curli production assembly/transport component CsgF
	CadA	P0A9H3	-2.12	3.92	Lysine decarboxylase, inducible
	PurF	P0AG16	-2.14	5.83	Amidophosphoribosyltransferase
	YnfG	P0AAJ1	-2.14	3.77	Probable anaerobic dimethyl sulfoxide reductase chain YnfG
	YdjY	P76220	-2.16	4.62	Uncharacterized protein YdjY
	GhxP	P0AF52	-2.17	3.44	Guanine/hypoxanthine permease GhxP
	DmsB	P18776	-2.19	1.86	Anaerobic dimethyl sulfoxide reductase chain B
	CarB	P00968	-2.19	6.6	Carbamoyl-phosphate synthase large chain
	PliG	P76002	-2.19	4.35	Inhibitor of g-type lysozyme
	GlsA1	P77454	-2.2	4.04	Glutaminase 1
	ActP	P32705	-2.21	4.21	Cation/acetate symporter ActP
	YjcH	P0AF54	-2.24	4.8	Inner membrane protein YjcH
	TorC	P33226	-2.28	4.95	Cytochrome c-type protein TorC
	YeiQ	P33029	-2.33	2.3	Uncharacterized oxidoreductase YeiQ
	PrpB	P77541	-2.34	6.68	2-methylisocitrate lyase
	NuoL	P33607	-2.35	2	NADH-quinone oxidoreductase subunit L
	DmsA	P18775	-2.37	5.36	Dimethyl sulfoxide reductase DmsA
	TusA	P0A890	-2.39	3.19	Sulfurtransferase TusA
	YacL	P0A8E5	-2.4	2.36	UPF0231 protein YacL
	SodB	P0AGD3	-2.4	5.75	Superoxide dismutase [Fe]
	YciG	P21361	-2.41	3.28	Uncharacterized protein YciG
	YbgS	P0AAV6	-2.46	5.33	Uncharacterized protein YbgS
	CcmF	P33927	-2.47	2.9	Cytochrome c-type biogenesis protein CcmF
	YccT	P0A8X4	-2.54	3.09	UPF0319 protein YccT
	NarZ	P19319	-2.55	4.82	Respiratory nitrate reductase 2 alpha chain
	NarY	P19318	-2.59	4.45	Respiratory nitrate reductase 2 beta chain
	YedF	P0AA31	-2.63	5.25	UPF0033 protein YedF
	YedE	P31064	-2.67	3.1	UPF0394 inner membrane protein YedE
	ZraP	P0AAA9	-2.7	1.73	Zinc resistance-associated protein
	CarA	P0A6F1	-2.74	5.06	Carbamoyl-phosphate synthase small chain
	PrpE	P77495	-2.77	6.32	Propionate--CoA ligase
	PrpD	P77243	-2.81	7.49	2-methylcitrate dehydratase
	ClsC	P75919	-2.85	4.18	Cardiolipin synthase C
	YnjE	P78067	-2.86	2.91	Thiosulfate sulfurtransferase YnjE
	PyrB	P0A786	-3.06	7.45	Aspartate carbamoyltransferase catalytic chain
	PyrI	P0A7F3	-3.07	7.04	Aspartate carbamoyltransferase regulatory chain
	YjdI	P0AF59	-3.07	6.06	Uncharacterized protein YjdI
	PrpC	P31660	-3.2	6.56	2-methylcitrate synthase
	CsgC	P52107	-3.37	4.58	Curli assembly protein CsgC
	HybA	P0AAJ8	-3.41	3.39	Hydrogenase-2 operon protein HybA
	YieH	P31467	-3.78	2.48	6-phosphogluconate phosphatase
	YhiN	P37631	-3.9	1.59	Uncharacterized protein YhiN
	HybO	P69741	-4.13	4.24	Hydrogenase-2 small chain
	TomB	P0AAR0	-4.25	4.25	Hha toxicity modulator TomB
	PreT	P76440	-4.67	5.25	NAD-dependent dihydropyrimidine dehydrogenase subunit PreT
	PreA	P25889	-4.88	3.07	NAD-dependent dihydropyrimidine dehydrogenase subunit PreA
	HyaA	P69739	-5.06	3.03	Hydrogenase-1 small chain
	DcuC	P0ABP3	-5.29	2.88	Anaerobic C4-dicarboxylate transporter DcuC
	FimH	P08191	-7.12	2.18	Protein FimH
	McbR	P76114	-8	2.57	HTH-type transcriptional regulator McbR

## Sheet: PA
	Data set S2-5. All significantly up- and down-regulated proteins for E. coli W3110 cultures grown in presence of 10 µM pipemidic acid. The treshold values are: p-value=0.01, s0=1
		UniProt	log2 fold change	-Log(P-value)	Protein description
	YebG	P0ACY9	11.1462	2.00786	DNA-damage inducible protein YebG
	MdtE	P37636	5.79848	1.80455	Multidrug resistance protein MdtE
	TdcC	P0AAD8	5.6347	1.38216	Threonine/serine transporter TdcC
	TdcD	P11868	5.62644	1.19084	Propionate kinase
	CadC	P23890	5.55717	1.64819	Transcriptional activator CadC
	FrlB	P0AC00	5.41753	1.21099	Fructoselysine 6-phosphate deglycase
	RecN	P05824	5.11778	1.54671	DNA repair protein RecN
	CroE	P75975	5.05515	1.27343	Putative lambdoid prophage e14 transcriptional regulatory protein
	DctR	P37195	5.03948	1.58019	HTH-type transcriptional regulator DctR
	FdhF	P07658	5.01325	1.40667	Formate dehydrogenase H
	GadE	P63204	4.97175	0.769476	Transcriptional regulator GadE
	YidE	P60872	4.85703	1.23947	Putative transport protein YidE
	DinI	P0ABR1	4.83452	1.4428	DNA-damage-inducible protein I
	YjhG	P39358	4.79013	1.02468	Uncharacterized protein YjhG
	RecD	P04993	4.50174	1.9236	RecBCD enzyme subunit RecD
	YieE	P0ADM8	4.46404	1.14093	Uncharacterized protein YieE
	TdcA	P0ACQ7	4.4447	0.877974	HTH-type transcriptional regulator TdcA
	DinD	P23840	4.3801	1.23695	DNA-damage-inducible protein D
	YiaU	P37682	4.25693	1.62022	Uncharacterized HTH-type transcriptional regulator YiaU
	HdeD	P0AET5	4.14017	1.57254	Acid-resistance membrane protein HdeD
	ZraP	P0AAA9	4.08318	1.64415	Zinc resistance-associated protein
	GadA	P69908	4.06009	2.25841	Glutamate decarboxylase alpha
	DinF	P28303	4.03848	1.63174	DNA-damage-inducible protein F
	RmuC	P0AG71	3.97684	1.71417	DNA recombination protein RmuC
	Ade	P31441	3.96794	1.27587	Adenine deaminase
	FhlA	P19323	3.85402	1.39831	Formate hydrogenlyase transcriptional activator
	RecA	P0A7G6	3.78924	1.83896	Protein RecA
	TdcB	P0AGF6	3.73194	1.06389	L-threonine dehydratase catabolic TdcB
	Slp	P37194	3.63151	1.55906	Outer membrane protein slp
	NrdD	P28903	3.58038	1.09432	Anaerobic ribonucleoside-triphosphate reductase
	CadA	P0A9H3	3.53861	1.64856	Lysine decarboxylase, inducible
	HyuA	Q46806	3.52832	1.23469	D-phenylhydantoinase
	YbhA	P21829	3.51373	1.33428	Pyridoxal phosphate phosphatase YbhA
	FsaB	P32669	3.51321	1.03108	Fructose-6-phosphate aldolase 2
	MutM	P05523	3.43085	1.12459	Formamidopyrimidine-DNA glycosylase
	YhcN	P64614	3.39273	1.62926	Uncharacterized protein YhcN
	GntR	P0ACP5	3.22526	1.18337	HTH-type transcriptional regulator GntR
	YifK	P27837	3.1832	1.1618	Probable transport protein YifK
	IlvB	P08142	3.16483	1.30348	Acetolactate synthase isozyme 1 large subunit
	YigA	P23305	3.15285	0.929763	Uncharacterized protein YigA
	GlgS	P26649	3.14374	0.769879	Surface composition regulator
	AsnA	P00963	3.09189	1.02791	Aspartate--ammonia ligase
	HypD	P24192	3.07434	1.21593	Hydrogenase isoenzymes formation protein HypD
	TdcG	P42630	2.96881	1.21374	L-serine dehydratase TdcG
	TmcA	P76562	2.94541	1.00347	tRNA(Met) cytidine acetyltransferase TmcA
	IlvC	P05793	2.88989	1.28772	Ketol-acid reductoisomerase
	StpA	P0ACG1	2.8879	1.19693	DNA-binding protein StpA
	YiiS	P32162	2.8872	1.70718	UPF0381 protein YiiS
	YjjI	P37342	2.88546	1.25008	Uncharacterized protein YjjI
	YgfT	Q46820	2.8605	1.13916	Uncharacterized protein YgfT
	GldA	P0A9S5	2.8567	1.26658	Glycerol dehydrogenase
	YhjA	P37197	2.79631	0.92594	Probable cytochrome c peroxidase
	YebO	P64499	2.79063	0.66781	Uncharacterized protein YebO
	AidB	P33224	2.72541	1.51062	Putative acyl-CoA dehydrogenase AidB
	YrfG	P64636	2.69058	0.907087	GMP/IMP nucleotidase YrfG
	NirD	P0A9I8	2.68572	0.767401	Nitrite reductase (NADH) small subunit
	GadC	P63235	2.64586	3.39466	Probable glutamate/gamma-aminobutyrate antiporter
	SrlB	P05706	2.62673	1.91699	Glucitol/sorbitol-specific phosphotransferase enzyme IIA component
	UbiC	P26602	2.61115	1.14418	Chorismate pyruvate-lyase
	PolB	P21189	2.60719	1.23714	DNA polymerase II
	GlmS	P17169	2.58546	0.999536	Glutamine--fructose-6-phosphate aminotransferase [isomerizing]
	HdeA	P0AES9	2.51863	1.67888	Acid stress chaperone HdeA
	HtrL	P25666	2.51827	1.3388	Protein HtrL
	GlpX	P0A9C9	2.51385	1.10064	Fructose-1,6-bisphosphatase 1 class 2
	UvrD	P03018	2.4924	1.34209	DNA helicase II
	DeaD	P0A9P6	2.48868	1.33962	ATP-dependent RNA helicase DeaD
	HslV	P0A7B8	2.44886	1.19436	ATP-dependent protease subunit HslV
	TdcE	P42632	2.43768	1.2423	PFL-like enzyme TdcE
	CusS	P77485	2.43201	1.58102	Sensor kinase CusS
	HypB	P0AAN3	2.42566	1.16492	Hydrogenase isoenzymes nickel incorporation protein HypB
	DcuC	P0ABP3	2.42349	1.16013	Anaerobic C4-dicarboxylate transporter DcuC
	YiaD	P37665	2.41291	1.40013	Probable lipoprotein YiaD
	UppP	P60932	2.41245	0.67568	Undecaprenyl-diphosphatase
	GlmU	P0ACC7	2.38246	1.1288	Bifunctional protein GlmU
	NarH	P11349	2.37324	1.17408	Respiratory nitrate reductase 1 beta chain
	DcrB	P0AEE1	2.36258	1.24102	Protein DcrB
	HdeB	P0AET2	2.34511	1.63412	Acid stress chaperone HdeB
	YdiY	P76206	2.33072	1.1554	Uncharacterized protein YdiY
	GadB	P69910	2.31883	3.0866	Glutamate decarboxylase beta
	TatD	P27859	2.3186	1.21771	3'-5' ssDNA/RNA exonuclease TatD
	DsdX	P08555	2.30935	1.09548	DsdX permease
	TatE	P0A843	2.29012	1.34114	Sec-independent protein translocase protein TatE
	Rph	P0CG19	2.2771	0.807371	Inactive ribonuclease PH
	TreC	P28904	2.27507	1.021	Trehalose-6-phosphate hydrolase
	DinG	P27296	2.25944	1.49206	Probable ATP-dependent helicase DinG
	HslU	P0A6H5	2.23337	1.18468	ATP-dependent protease ATPase subunit HslU
	GpmI	P37689	2.20429	1.2294	2,3-bisphosphoglycerate-independent phosphoglycerate mutase
	AroF	P00888	2.18878	1.14204	Phospho-2-dehydro-3-deoxyheptonate aldolase, Tyr-sensitive
	UspD	P0AAB8	2.17908	1.40462	Universal stress protein D
	AnsB	P00805	2.17396	1.2643	L-asparaginase 2
	MdtF	P37637	2.16883	1.13737	Multidrug resistance protein MdtF
	UbiB	P0A6A0	2.16721	1.43203	Probable protein kinase UbiB
	YegR	P76406	2.16412	1.02541	Uncharacterized protein YegR
	TdcF	P0AGL2	2.11434	1.10761	Putative reactive intermediate deaminase TdcF
	GlnL	P0AFB5	2.0963	0.777761	Nitrogen regulation protein NR(II)
	GlpA	P0A9C0	2.09357	0.922306	Anaerobic glycerol-3-phosphate dehydrogenase subunit A
	Sbp	P0AG78	2.09282	1.92735	Sulfate-binding protein
	HypE	P24193	2.08866	1.13503	Hydrogenase isoenzymes formation protein HypE
	YibQ	P37691	2.08488	1.39585	Uncharacterized protein YibQ
	FrdD	P0A8Q3	2.06319	1.14604	Fumarate reductase subunit D
	IdnO	P0A9P9	2.05608	0.938204	Gluconate 5-dehydrogenase
	IbpB	P0C058	2.02123	0.398767	Small heat shock protein IbpB
	PuuA	P78061	2.01352	0.549549	Gamma-glutamylputrescine synthetase PuuA
	PepE	P0A7C6	1.97451	0.980822	Peptidase E
	GlsA1	P77454	1.96246	1.4631	Glutaminase 1
	SdaC	P0AAD6	1.96067	0.759592	Serine transporter
	RfaS	P27126	1.95327	0.845656	Lipopolysaccharide core biosynthesis protein RfaS
	NfrA	P31600	1.93137	0.883297	Bacteriophage N4 adsorption protein A
	YihD	P0ADP9	1.93017	1.04384	Protein YihD
	UvrA	P0A698	1.92889	1.60338	UvrABC system protein A
	YieP	P31475	1.90968	0.856548	Uncharacterized HTH-type transcriptional regulator YieP
	NrfC	P0AAK7	1.90025	0.786318	Protein NrfC
	FrdB	P0AC47	1.89002	1.09937	Fumarate reductase iron-sulfur subunit
	TatC	P69423	1.88883	1.02997	Sec-independent protein translocase protein TatC
	MurI	P22634	1.88664	0.945734	Glutamate racemase
	CspA	P0A9X9	1.88493	1.30306	Cold shock protein CspA
	YgeY	P65807	1.88397	1.13387	Uncharacterized protein YgeY
	YiaG	P0A9V5	1.88299	1.71201	Uncharacterized HTH-type transcriptional regulator YiaG
	FrdC	P0A8Q0	1.87864	1.08927	Fumarate reductase subunit C
	BtsT	P39396	1.86831	1.01006	Inner membrane protein YjiY
	FrdA	P00363	1.86746	1.16032	Fumarate reductase flavoprotein subunit
	YicN	P0ADL3	1.86523	0.815348	Uncharacterized protein YicN
	YqhD	Q46856	1.85675	1.37084	Alcohol dehydrogenase YqhD
	YhhA	P0ADX7	1.8517	1.25584	Uncharacterized protein YhhA
	UlaB	P69822	1.85117	0.494896	Ascorbate-specific phosphotransferase enzyme IIB component
	GarD	P39829	1.84895	0.656434	Galactarate dehydratase (L-threo-forming)
	FecA	P13036	1.84413	1.38326	Fe(3+) dicitrate transport protein FecA
	YafN	Q47156	1.82225	1.41138	Antitoxin YafN
	YibA	P0ADK6	1.80614	0.68269	Protein YibA
	IlvN	P0ADF8	1.79911	0.935055	Acetolactate synthase isozyme 1 small subunit
	RfaJ	P27129	1.78979	0.965864	Lipopolysaccharide 1,2-glucosyltransferase
	HemD	P09126	1.78582	0.859658	Uroporphyrinogen-III synthase
	ZapB	P0AF36	1.75591	1.07038	Cell division protein ZapB
	IadA	P39377	1.75097	1.13075	Isoaspartyl dipeptidase
	YheV	P0ADW8	1.74078	0.892046	Uncharacterized protein YheV
	YfjD	P37908	1.73956	1.04566	UPF0053 inner membrane protein YfjD
	GlpT	P08194	1.72391	0.822354	Glycerol-3-phosphate transporter
	NrdA	P00452	1.72347	0.950905	Ribonucleoside-diphosphate reductase 1 subunit alpha
	YgfM	P64557	1.72279	1.14877	Uncharacterized protein YgfM
	YdhV	P76192	1.7188	0.795439	Uncharacterized oxidoreductase YdhV
	RbsD	P04982	1.71372	0.935686	D-ribose pyranase
	TatA	P69428	1.70124	1.04368	Sec-independent protein translocase protein TatA
	ChrR	P0AGE6	1.69193	0.877428	Chromate reductase
	PpiC	P0A9L5	1.67465	0.83679	Peptidyl-prolyl cis-trans isomerase C
	FtsL	P0AEN4	1.66493	2.42974	Cell division protein FtsL
	YidA	P0A8Y5	1.6632	1.01127	Sugar phosphatase YidA
	SrkA	P0C0K3	1.65677	1.10624	Stress response kinase A
	YibN	P0AG27	1.65153	1.06553	Uncharacterized protein YibN
	YgeV	Q46802	1.64221	1.18843	Uncharacterized sigma-54-dependent transcriptional regulator YgeV
	GlpK	P0A6F3	1.62656	1.09488	Glycerol kinase
	DcuB	P0ABN9	1.62446	0.864302	Anaerobic C4-dicarboxylate transporter DcuB
	IbpA	P0C054	1.62302	0.804881	Small heat shock protein IbpA
	UbiJ	P0ADP7	1.60797	1.356	Ubiquinone biosynthesis protein UbiJ
	XdhA	Q46799	1.60748	0.780725	Xanthine dehydrogenase molybdenum-binding subunit
	RbsK	P0A9J6	1.60617	0.867845	Ribokinase
	TnaA	P0A853	1.60236	1.00007	Tryptophanase
	NikA	P33590	1.60161	0.601152	Nickel-binding periplasmic protein
	HsdS	P05719	1.59462	0.832859	Type-1 restriction enzyme EcoKI specificity protein
	SlmA	P0C093	1.58204	0.943091	Nucleoid occlusion factor SlmA
	TreB	P36672	1.57217	0.751728	PTS system trehalose-specific EIIBC component
	HybA	P0AAJ8	1.57211	0.757344	Hydrogenase-2 operon protein HybA
	AaaT	P46854	1.55542	1.56692	Uncharacterized N-acetyltransferase YhhY
	FdhD	P32177	1.55351	1.11191	Sulfurtransferase FdhD
	RuvA	P0A809	1.55148	1.36554	Holliday junction ATP-dependent DNA helicase RuvA
	GlpB	P13033	1.54418	0.84667	Anaerobic glycerol-3-phosphate dehydrogenase subunit B
	Kbl	P0AB77	1.54159	1.12515	2-amino-3-ketobutyrate coenzyme A ligase
	YqeA	Q46807	1.53777	1.08037	Carbamate kinase-like protein YqeA
	FumB	P14407	1.52731	1.08656	Fumarate hydratase class I, anaerobic
	HyaA	P69739	1.52213	0.725253	Hydrogenase-1 small chain
	RfbX	P37746	1.5151	0.619918	Putative O-antigen transporter
	PreA	P25889	1.50336	0.775183	NAD-dependent dihydropyrimidine dehydrogenase subunit PreA
	SsnA	Q46812	1.50269	1.02744	Protein SsnA
	XdhD	Q46814	1.49796	1.04989	Probable hypoxanthine oxidase XdhD
	LysU	P0A8N5	1.49782	1.50695	Lysine--tRNA ligase, heat inducible
	SdaB	P30744	1.49201	0.988202	L-serine dehydratase 2
	SbmC	P33012	1.492	1.7319	DNA gyrase inhibitor
	HyaB	P0ACD8	1.48284	0.852159	Hydrogenase-1 large chain
	PuuC	P23883	1.48091	0.617658	Aldehyde dehydrogenase PuuC
	RecX	P33596	1.47996	1.10756	Regulatory protein RecX
	GrcA	P68066	1.47476	0.878425	Autonomous glycyl radical cofactor
	XdhC	Q46801	1.47043	1.00938	Xanthine dehydrogenase iron-sulfur-binding subunit
	TatB	P69425	1.46095	1.36205	Sec-independent protein translocase protein TatB
	PhoU	P0A9K7	1.45879	0.84189	Phosphate-specific transport system accessory protein PhoU
	YigZ	P27862	1.45825	1.46989	IMPACT family member YigZ
	HybC	P0ACE0	1.45605	0.946071	Hydrogenase-2 large chain
	YagE	P75682	1.45084	1.58867	Probable 2-keto-3-deoxy-galactonate aldolase YagE
	DcuA	P0ABN5	1.43465	1.0246	Anaerobic C4-dicarboxylate transporter DcuA
	DeoC	P0A6L0	1.43399	1.5635	Deoxyribose-phosphate aldolase
	YgfK	Q46811	1.43083	0.951994	Uncharacterized protein YgfK
	HldD	P67910	1.43039	1.06623	ADP-L-glycero-D-manno-heptose-6-epimerase
	YhiI	P37626	1.42076	0.810532	Uncharacterized protein YhiI
	HemC	P06983	1.41568	0.869296	Porphobilinogen deaminase
	EngB	P0A6P7	1.41446	0.976134	Probable GTP-binding protein EngB
	PldA	P0A921	1.41037	0.879472	Phospholipase A1
	Fpr	P28861	1.40957	1.15379	Ferredoxin--NADP reductase
	KduI	Q46938	1.37212	1.66388	4-deoxy-L-threo-5-hexosulose-uronate ketol-isomerase
	RfaC	P24173	1.34184	0.949306	Lipopolysaccharide heptosyltransferase 1
	YiiM	P32157	1.34123	1.2882	Protein YiiM
	GroS	P0A6F9	1.33932	1.03452	10 kDa chaperonin
	GroL	P0A6F5	1.33709	1.07493	60 kDa chaperonin
	YidC	P25714	1.33681	0.951414	Membrane protein insertase YidC
	KatG	P13029	1.33563	1.08461	Catalase-peroxidase
	UlaD	P39304	1.33381	0.904561	3-keto-L-gulonate-6-phosphate decarboxylase UlaD
	PreT	P76440	1.32936	0.665927	NAD-dependent dihydropyrimidine dehydrogenase subunit PreT
	RraA	P0A8R0	1.32855	1.1764	Regulator of ribonuclease activity A
	NarG	P09152	1.32668	0.886144	Respiratory nitrate reductase 1 alpha chain
	NrdB	P69924	1.32661	0.778342	Ribonucleoside-diphosphate reductase 1 subunit beta
	RhlB	P0A8J8	1.32592	0.917366	ATP-dependent RNA helicase RhlB
	KdgK	P37647	1.32527	1.41247	2-dehydro-3-deoxygluconokinase
	YigL	P27848	1.32285	0.864016	Pyridoxal phosphate phosphatase YigL
	AtpE	P68699	1.31508	0.707658	ATP synthase subunit c
	GreB	P30128	1.31444	1.06734	Transcription elongation factor GreB
	Dut	P06968	1.30857	0.942752	Deoxyuridine 5'-triphosphate nucleotidohydrolase
	UbiE	P0A887	1.30134	1.14173	Ubiquinone/menaquinone biosynthesis C-methyltransferase UbiE
	PepQ	P21165	1.29956	0.964899	Xaa-Pro dipeptidase
	IlvA	P04968	1.2952	0.915263	L-threonine dehydratase biosynthetic IlvA
	RuvB	P0A812	1.29476	1.0958	Holliday junction ATP-dependent DNA helicase RuvB
	YibL	P0ADK8	1.28527	1.10464	Uncharacterized protein YibL
	Ndh	P00393	1.28344	0.940493	NADH dehydrogenase
	UbiD	P0AAB4	1.28178	0.917085	3-octaprenyl-4-hydroxybenzoate carboxy-lyase
	RbsA	P04983	1.27141	1.0059	Ribose import ATP-binding protein RbsA
	YdeN	P77318	1.26619	1.02004	Uncharacterized sulfatase YdeN
	IlvE	P0AB80	1.26588	0.848345	Branched-chain-amino-acid aminotransferase
	YacL	P0A8E5	1.26274	0.989058	UPF0231 protein YacL
	DsdA	P00926	1.25483	1.05367	D-serine dehydratase
	BtuB	P06129	1.25175	0.903887	Vitamin B12 transporter BtuB
	RfaP	P25741	1.24195	2.42537	Lipopolysaccharide core heptose(I) kinase RfaP
	DnaK	P0A6Y8	1.23931	1.14221	Chaperone protein DnaK
	AspA	P0AC38	1.23558	0.970166	Aspartate ammonia-lyase
	FdnG	P24183	1.23434	0.665193	Formate dehydrogenase, nitrate-inducible, major subunit
	MnmE	P25522	1.23244	1.0876	tRNA modification GTPase MnmE
	FdoH	P0AAJ5	1.23064	0.729724	Formate dehydrogenase-O iron-sulfur subunit
	TypA	P32132	1.22455	0.921797	GTP-binding protein TypA/BipA
	FdoG	P32176	1.22165	0.767416	Formate dehydrogenase-O major subunit
	YgeW	Q46803	1.22137	0.993018	Uncharacterized protein YgeW
	HemN	P32131	1.21428	0.831399	Oxygen-independent coproporphyrinogen-III oxidase
	SecB	P0AG86	1.21112	0.844147	Protein-export protein SecB
	RihC	P22564	1.21084	0.86694	Non-specific ribonucleoside hydrolase RihC
	PrlF	P15373	1.20804	1.17454	Antitoxin PrlF
	CoaBC	P0ABQ0	1.20408	0.782233	Coenzyme A biosynthesis bifunctional protein CoaBC
	Fbp	P0A993	1.19916	1.15544	Fructose-1,6-bisphosphatase class 1
	Fis	P0A6R3	1.19581	1.0413	DNA-binding protein Fis
	YidR	P31455	1.18315	0.725602	Uncharacterized protein YidR
	Mug	P0A9H1	1.16792	1.30251	G/U mismatch-specific DNA glycosylase
	LptC	P0ADV9	1.15668	1.3539	Lipopolysaccharide export system protein LptC
	YgiB	P0ADT2	1.15422	0.908431	UPF0441 protein YgiB
	YjdI	P0AF59	1.1508	0.987651	Uncharacterized protein YjdI
	GlpC	P0A996	1.14991	0.695972	Anaerobic glycerol-3-phosphate dehydrogenase subunit C
	HemG	P0ACB4	1.14713	0.875357	Protoporphyrinogen IX dehydrogenase [menaquinone]
	XdhB	Q46800	1.13535	0.803845	Xanthine dehydrogenase FAD-binding subunit
	HybO	P69741	1.13484	0.726602	Hydrogenase-2 small chain
	YfcZ	P0AD33	1.13206	0.793926	UPF0381 protein YfcZ
	FadB	P21177	1.13132	0.726496	Fatty acid oxidation complex subunit alpha
	DeoA	P07650	1.12652	1.28484	Thymidine phosphorylase
	DapF	P0A6K1	1.12309	1.05153	Diaminopimelate epimerase
	PstB	P0AAH0	1.12181	0.865666	Phosphate import ATP-binding protein PstB
	HtpG	P0A6Z3	1.12064	0.841487	Chaperone protein HtpG
	RlmG	P42596	1.11703	1.17968	Ribosomal RNA large subunit methyltransferase G
	YiiD	P0ADQ2	1.11702	1.25109	Uncharacterized protein YiiD
	WzzE	P0AG00	1.11541	0.932173	ECA polysaccharide chain length modulation protein
	RhlE	P25888	1.11507	0.997869	ATP-dependent RNA helicase RhlE
	WecC	P27829	1.1125	0.796339	UDP-N-acetyl-D-mannosamine dehydrogenase
	FadA	P21151	1.10946	0.700473	3-ketoacyl-CoA thiolase
	IlvD	P05791	1.10927	0.981427	Dihydroxy-acid dehydratase
	RfaL	P27243	1.10577	0.834627	O-antigen ligase
	YagU	P0AAA1	1.10212	1.22243	Inner membrane protein YagU
	PdxY	P77150	1.09797	0.838691	Pyridoxamine kinase
	TrpE	P00895	1.08955	0.592545	Anthranilate synthase component 1
	YhhM	P37615	1.08861	1.04672	Uncharacterized protein YhhM
	Gmk	P60546	1.08809	1.07157	Guanylate kinase
	AtpG	P0ABA6	1.07675	0.806044	ATP synthase gamma chain
	TrmL	P0AGJ7	1.07114	0.755524	tRNA (cytidine(34)-2'-O)-methyltransferase
	YifL	P0ADN6	1.07091	0.812991	Uncharacterized lipoprotein YifL
	MetL	P00562	1.06378	0.8555	Bifunctional aspartokinase/homoserine dehydrogenase 2
	AvtA	P09053	1.06284	0.784189	Valine--pyruvate aminotransferase
	ClpB	P63284	1.05679	0.87434	Chaperone protein ClpB
	NlpA	P04846	1.05519	1.33424	Lipoprotein 28
	RapA	P60240	1.05058	0.941346	RNA polymerase-associated protein RapA
	AtpF	P0ABA0	1.0501	0.73189	ATP synthase subunit b
	MurB	P08373	1.04197	0.77527	UDP-N-acetylenolpyruvoylglucosamine reductase
	AtpD	P0ABB4	1.03753	0.837983	ATP synthase subunit beta
	KduD	P37769	1.03568	1.49325	2-dehydro-3-deoxy-D-gluconate 5-dehydrogenase
	CspD	P0A968	1.03328	1.50584	Cold shock-like protein CspD
	YhbS	P63417	1.03202	0.957428	Uncharacterized N-acetyltransferase YhbS
	FucO	P0A9S1	1.02938	0.671413	Lactaldehyde reductase
	YiaF	P0ADK0	1.0292	0.956668	Uncharacterized protein YiaF
	Tdh	P07913	1.02075	0.870483	L-threonine 3-dehydrogenase
	YifE	P0ADN2	1.02011	0.8618	UPF0438 protein YifE
	RffG	P27830	1.01716	0.88197	dTDP-glucose 4,6-dehydratase 2
	CyaY	P27838	1.01403	0.981376	Protein CyaY
	MalP	P00490	1.00836	1.29166	Maltodextrin phosphorylase
	HybD	P37182	1.00572	0.749706	Hydrogenase 2 maturation protease
	YhjD	P37642	0.99299	1.51184	Inner membrane protein YhjD
	TreF	P62601	0.991291	2.32953	Cytoplasmic trehalase
	YigB	P0ADP0	0.990189	0.994517	5-amino-6-(5-phospho-D-ribitylamino)uracil phosphatase YigB
	TrmA	P23003	0.987995	1.40069	tRNA/tmRNA (uracil-C(5))-methyltransferase
	Udp	P12758	0.985889	1.15875	Uridine phosphorylase
	PrmA	P0A8T1	0.980862	0.849435	Ribosomal protein L11 methyltransferase
	HemX	P09127	0.971918	0.798208	Putative uroporphyrinogen-III C-methyltransferase
	YjbD	P32685	0.969122	0.779424	Uncharacterized protein YjbD
	AtpC	P0A6E6	0.960331	0.769425	ATP synthase epsilon chain
	ProP	P0C0L7	0.959438	2.01722	Proline/betaine transporter
	Mrr	P24202	0.959002	0.904641	Mrr restriction system protein
	AtpH	P0ABA4	0.958441	0.818788	ATP synthase subunit delta
	AtpA	P0ABB0	0.941528	0.752429	ATP synthase subunit alpha
	Edd	P0ADF6	0.937397	0.721098	Phosphogluconate dehydratase
	NhaR	P0A9G2	0.935957	0.847105	Transcriptional activator protein NhaR
	TpiA	P0A858	0.931717	1.28383	Triosephosphate isomerase
	YgeX	P66899	0.925385	1.009	Diaminopropionate ammonia-lyase
	Rnt	P30014	0.924673	0.850991	Ribonuclease T
	ClcA	P37019	0.921413	0.7327	H(+)/Cl(-) exchange transporter ClcA
	HemY	P0ACB7	0.917376	0.810145	Protein HemY
	BirA	P06709	0.915628	0.828628	Bifunctional ligase/repressor BirA
	AtpB	P0AB98	0.915325	0.797842	ATP synthase subunit a
	XylA	P00944	0.911263	1.10073	Xylose isomerase
	SelB	P14081	0.910503	0.909937	Selenocysteine-specific elongation factor
	MnmG	P0A6U3	0.907351	0.750465	tRNA uridine 5-carboxymethylaminomethyl modification enzyme MnmG
	WecB	P27828	0.895958	0.850223	UDP-N-acetylglucosamine 2-epimerase
	YjbQ	P0AF48	0.887764	1.27595	UPF0047 protein YjbQ
	FieF	P69380	0.872276	0.773442	Ferrous-iron efflux pump FieF
	Ssb	P0AGE0	0.867641	1.09781	Single-stranded DNA-binding protein
	GpsA	P0A6S7	0.859791	1.12929	Glycerol-3-phosphate dehydrogenase [NAD(P)+]
	RplW	P0ADZ0	0.859194	1.07756	50S ribosomal protein L23
	PitA	P0AFJ7	0.855251	1.21566	Low-affinity inorganic phosphate transporter 1
	HdfR	P0A8R9	0.853901	1.18991	HTH-type transcriptional regulator HdfR
	PolA	P00582	0.850136	0.805992	DNA polymerase I
	SuhB	P0ADG4	0.841923	0.966242	Inositol-1-monophosphatase
	RbbA	P37624	0.835033	0.927855	Ribosome-associated ATPase
	YhcB	P0ADW3	0.822018	1.14089	Inner membrane protein YhcB
	YjaG	P32680	0.81506	1.33541	Uncharacterized protein YjaG
	YjdJ	P39274	0.812626	0.875006	Uncharacterized protein YjdJ
	DmsD	P69853	0.796318	0.97635	Tat proofreading chaperone DmsD
	RplL	P0A7K2	0.788589	0.946016	50S ribosomal protein L7/L12
	DinJ	Q47150	0.784382	1.01734	Antitoxin DinJ
	YgjR	P42599	0.769642	1.21683	Uncharacterized oxidoreductase YgjR
	SelA	P0A821	0.766165	1.13431	L-seryl-tRNA(Sec) selenium transferase
	TyrB	P04693	0.763014	1.36353	Aromatic-amino-acid aminotransferase
	UlaR	P0A9W0	0.753057	1.41952	HTH-type transcriptional regulator UlaR
	YihI	P0A8H6	0.735857	1.19073	Der GTPase-activating protein YihI
	UvrB	P0A8F8	0.735016	1.33244	UvrABC system protein B
	TamA	P0ADE4	0.732351	2.36538	Translocation and assembly module TamA
	AcpT	P37623	0.698408	2.68246	4'-phosphopantetheinyl transferase AcpT
	MlaC	P0ADV7	-0.655216	2.93585	Probable phospholipid-binding protein MlaC
	ProB	P0A7B5	-0.659761	2.14261	Glutamate 5-kinase
	DhaK	P76015	-0.659952	2.28195	PTS-dependent dihydroxyacetone kinase, dihydroxyacetone-binding subunit DhaK
	NuoI	P0AFD6	-0.664278	1.85935	NADH-quinone oxidoreductase subunit I
	PlsC	P26647	-0.671705	2.86356	1-acyl-sn-glycerol-3-phosphate acyltransferase
	RnhB	P10442	-0.695656	1.43577	Ribonuclease HII
	DadA	P0A6J5	-0.708265	1.49055	D-amino acid dehydrogenase
	Lrp	P0ACJ0	-0.715157	1.3759	Leucine-responsive regulatory protein
	YdjA	P0ACY1	-0.71743	1.41059	Putative NAD(P)H nitroreductase YdjA
	DnaX	P06710	-0.722294	1.23343	DNA polymerase III subunit tau
	GshA	P0A6W9	-0.725029	1.24471	Glutamate--cysteine ligase
	PtsH	P0AA04	-0.725845	1.2629	Phosphocarrier protein HPr
	YafC	P30864	-0.735016	2.45845	Uncharacterized HTH-type transcriptional regulator YafC
	TrmD	P0A873	-0.740242	2.09336	tRNA (guanine-N(1)-)-methyltransferase
	YejM	P0AD27	-0.74523	1.30227	Inner membrane protein YejM
	NarP	P31802	-0.747282	1.78063	Nitrate/nitrite response regulator protein NarP
	PssA	P23830	-0.748821	1.56058	CDP-diacylglycerol--serine O-phosphatidyltransferase
	YgdG	P38506	-0.750179	1.35664	Flap endonuclease Xni
	YaiW	P77562	-0.757101	1.88256	Uncharacterized protein YaiW
	AceK	P11071	-0.762344	1.44997	Isocitrate dehydrogenase kinase/phosphatase
	NarL	P0AF28	-0.772436	1.46417	Nitrate/nitrite response regulator protein NarL
	MaeB	P76558	-0.77459	1.75329	NADP-dependent malic enzyme
	CysB	P0A9F3	-0.77634	1.03758	HTH-type transcriptional regulator CysB
	CpdB	P08331	-0.782818	2.06303	2',3'-cyclic-nucleotide 2'-phosphodiesterase/3'-nucleotidase
	OppD	P76027	-0.783554	1.25053	Oligopeptide transport ATP-binding protein OppD
	YdgA	P77804	-0.786453	1.25064	Protein YdgA
	GcvP	P33195	-0.787622	1.5608	Glycine dehydrogenase (decarboxylating)
	GcvH	P0A6T9	-0.790142	1.2195	Glycine cleavage system H protein
	NuoL	P33607	-0.793247	3.38426	NADH-quinone oxidoreductase subunit L
	YbeL	P0AAT9	-0.797726	1.41415	Uncharacterized protein YbeL
	FkpB	P0AEM0	-0.800062	1.277	FKBP-type 16 kDa peptidyl-prolyl cis-trans isomerase
	SdhE	P64559	-0.801788	1.54141	Antitoxin CptB
	NagE	P09323	-0.80479	1.3735	PTS system N-acetylglucosamine-specific EIICBA component
	Kch	P31069	-0.808455	0.924004	Voltage-gated potassium channel Kch
	CobB	P75960	-0.811852	1.50779	NAD-dependent protein deacylase
	YfcN	P0A8B2	-0.813046	1.76161	UPF0115 protein YfcN
	YbhC	P46130	-0.81337	1.18818	Putative acyl-CoA thioester hydrolase YbhC
	IraP	P0AAN9	-0.814625	0.93259	Anti-adapter protein IraP
	YjjA	P18390	-0.824429	1.62818	Uncharacterized protein YjjA
	ThrC	P00934	-0.826004	0.958222	Threonine synthase
	Mlc	P50456	-0.826141	1.58089	Protein mlc
	YdhR	P0ACX3	-0.826263	0.915409	Putative monooxygenase YdhR
	SdhD	P0AC44	-0.830462	1.37579	Succinate dehydrogenase hydrophobic membrane anchor subunit
	RelE	P0C077	-0.837042	2.80756	mRNA interferase RelE
	HolD	P28632	-0.841089	0.822258	DNA polymerase III subunit psi
	RlmD	P55135	-0.842257	1.18005	23S rRNA (uracil(1939)-C(5))-methyltransferase RlmD
	LpxC	P0A725	-0.846142	0.832218	UDP-3-O-[3-hydroxymyristoyl] N-acetylglucosamine deacetylase
	YoaC	P64490	-0.84985	1.0228	Uncharacterized protein YoaC
	YpfJ	P64429	-0.851929	0.846072	Uncharacterized protein YpfJ
	OppB	P0AFH2	-0.854078	1.10121	Oligopeptide transport system permease protein OppB
	YbjL	P60869	-0.857605	1.84347	Putative transport protein YbjL
	MdoD	P40120	-0.858665	1.23641	Glucans biosynthesis protein D
	Ung	P12295	-0.85944	1.21264	Uracil-DNA glycosylase
	RseP	P0AEH1	-0.865582	1.05608	Regulator of sigma-E protease RseP
	Rmf	P0AFW2	-0.86729	1.1556	Ribosome modulation factor
	NuoH	P0AFD4	-0.869419	2.99958	NADH-quinone oxidoreductase subunit H
	NuoN	P0AFF0	-0.875601	1.60916	NADH-quinone oxidoreductase subunit N
	PtsG	P69786	-0.876366	1.31647	PTS system glucose-specific EIICB component
	RseB	P0AFX9	-0.880001	1.17957	Sigma-E factor regulatory protein RseB
	AceA	P0A9G6	-0.881035	0.798052	Isocitrate lyase
	YbiS	P0AAX8	-0.881479	1.53789	Probable L,D-transpeptidase YbiS
	HinT	P0ACE7	-0.881641	0.909866	HIT-like protein HinT
	Mak	P23917	-0.882137	0.776806	Fructokinase
	AroL	P0A6E1	-0.882568	1.15601	Shikimate kinase 2
	Rnk	P0AFW4	-0.883575	1.2077	Regulator of nucleoside diphosphate kinase
	ArgC	P11446	-0.886416	0.729091	N-acetyl-gamma-glutamyl-phosphate reductase
	RelA	P0AG20	-0.887865	1.70146	GTP pyrophosphokinase
	Cfa	P0A9H7	-0.891373	0.919803	Cyclopropane-fatty-acyl-phospholipid synthase
	UspF	P37903	-0.891926	0.849815	Universal stress protein F
	YcaP	P75839	-0.894617	0.874924	UPF0702 transmembrane protein YcaP
	CutC	P67826	-0.896873	1.29219	Copper homeostasis protein CutC
	MinD	P0AEZ3	-0.89949	1.79557	Septum site-determining protein MinD
	YecD	P0ADI7	-0.904205	0.823192	Isochorismatase family protein YecD
	YdgD	P76176	-0.915247	1.72597	Uncharacterized serine protease YdgD
	Hpf	P0AFX0	-0.916641	1.08732	Ribosome hibernation promoting factor
	CsdA	Q46925	-0.917641	1.46912	Cysteine desulfurase CsdA
	YtfL	P0AE45	-0.920532	1.42087	UPF0053 inner membrane protein YtfL
	LigA	P15042	-0.921255	0.987666	DNA ligase
	GcvT	P27248	-0.921997	1.09104	Aminomethyltransferase
	XylF	P37387	-0.92207	2.11629	D-xylose-binding periplasmic protein
	DacC	P08506	-0.92215	0.82456	D-alanyl-D-alanine carboxypeptidase DacC
	YtfJ	P39187	-0.923538	3.33717	Uncharacterized protein YtfJ
	ChbB	P69795	-0.926281	1.50196	N,N'-diacetylchitobiose-specific phosphotransferase enzyme IIB component
	NhaB	P0AFA7	-0.927217	0.861512	Na(+)/H(+) antiporter NhaB
	SerA	P0A9T0	-0.927862	1.25678	D-3-phosphoglycerate dehydrogenase
	YcdY	P75915	-0.927885	1.22192	Chaperone protein YcdY
	UxaA	P42604	-0.927996	1.47447	Altronate dehydratase
	NadR	P27278	-0.929728	0.983036	Trifunctional NAD biosynthesis/regulator protein NadR
	YidQ	P0ADM4	-0.931025	1.53056	Uncharacterized protein YidQ
	YfhM	P76578	-0.932026	0.837409	Uncharacterized lipoprotein YfhM
	BglX	P33363	-0.932199	1.60635	Periplasmic beta-glucosidase
	ArnA	P77398	-0.93425	0.962298	Bifunctional polymyxin resistance protein ArnA
	YdgJ	P77376	-0.935816	1.37474	Uncharacterized oxidoreductase YdgJ
	MdtK	P37340	-0.93816	1.73886	Multidrug resistance protein MdtK
	PcnB	P0ABF1	-0.940697	2.67266	Poly(A) polymerase I
	NlpI	P0AFB1	-0.94556	0.899933	Lipoprotein NlpI
	OppF	P77737	-0.94836	1.20259	Oligopeptide transport ATP-binding protein OppF
	PpiA	P0AFL3	-0.955418	1.03828	Peptidyl-prolyl cis-trans isomerase A
	XthA	P09030	-0.957605	1.38074	Exodeoxyribonuclease III
	LptB	P0A9V1	-0.958763	2.11773	Lipopolysaccharide export system ATP-binding protein LptB
	NudJ	P0AEI6	-0.960888	1.18871	Phosphatase NudJ
	Trg	P05704	-0.963068	0.833153	Methyl-accepting chemotaxis protein III
	ActP	P32705	-0.972569	0.777162	Cation/acetate symporter ActP
	UshA	P07024	-0.973118	1.04187	Protein UshA
	CysP	P16700	-0.974119	0.657178	Thiosulfate-binding protein
	GabP	P25527	-0.982719	3.42638	GABA permease
	AroA	P0A6D3	-0.984457	1.08605	3-phosphoshikimate 1-carboxyvinyltransferase
	TusE	P0AB18	-0.984489	0.681597	Sulfurtransferase TusE
	Dcd	P28248	-0.984842	1.48422	Deoxycytidine triphosphate deaminase
	YjfP	P39298	-0.987892	1.35326	Esterase YjfP
	YafV	Q47679	-0.993223	0.631625	Hydrolase YafV
	ElaA	P0AEH3	-0.995831	0.988523	Protein ElaA
	Ndk	P0A763	-0.997105	0.843353	Nucleoside diphosphate kinase
	GltL	P0AAG3	-0.997349	1.54178	Glutamate/aspartate transport ATP-binding protein GltL
	Tar	P07017	-0.998737	0.9091	Methyl-accepting chemotaxis protein II
	YaeR	P52096	-1.00062	0.966988	Uncharacterized protein YaeR
	LhgD	P37339	-1.0022	0.83616	L-2-hydroxyglutarate oxidase LhgO
	YlaC	P0AAS0	-1.00391	0.648873	Inner membrane protein YlaC
	LysA	P00861	-1.00509	0.719104	Diaminopimelate decarboxylase
	YeiR	P33030	-1.00662	0.711472	Zinc-binding GTPase YeiR
	AspC	P00509	-1.00713	0.968256	Aspartate aminotransferase
	Crr	P69783	-1.0073	0.839151	Glucose-specific phosphotransferase enzyme IIA component
	YejG	P0AD21	-1.00794	0.667287	Uncharacterized protein YejG
	CarA	P0A6F1	-1.01101	0.850864	Carbamoyl-phosphate synthase small chain
	YbbA	P0A9T8	-1.01682	1.48802	Uncharacterized ABC transporter ATP-binding protein YbbA
	SurE	P0A840	-1.01838	0.681863	5'/3'-nucleotidase SurE
	CheY	P0AE67	-1.01954	0.818199	Chemotaxis protein CheY
	HxpA	P77625	-1.02051	2.20029	Sugar phosphatase YfbT
	YdcI	P77171	-1.02059	0.944596	Uncharacterized HTH-type transcriptional regulator YdcI
	GstA	P0A9D2	-1.02941	0.696732	Glutathione S-transferase GstA
	Dld	P06149	-1.03028	0.935385	D-lactate dehydrogenase
	NarW	P19317	-1.03057	0.592976	Probable nitrate reductase molybdenum cofactor assembly chaperone NarW
	MacA	P75830	-1.03454	3.70561	Macrolide export protein MacA
	Amn	P0AE12	-1.03498	1.21461	AMP nucleosidase
	YbjD	P75828	-1.03662	0.912537	Uncharacterized protein YbjD
	YqeF	Q46939	-1.03682	0.67719	Probable acetyl-CoA acetyltransferase
	ThrA	P00561	-1.04119	1.66723	Bifunctional aspartokinase/homoserine dehydrogenase 1
	GabT	P22256	-1.04145	1.02327	4-aminobutyrate aminotransferase GabT
	FadD	P69451	-1.04444	0.953254	Long-chain-fatty-acid--CoA ligase
	LdcA	P76008	-1.04479	1.35343	Murein tetrapeptide carboxypeptidase
	PurM	P08178	-1.04892	0.74743	Phosphoribosylformylglycinamidine cyclo-ligase
	Lnt	P23930	-1.05	1.32667	Apolipoprotein N-acyltransferase
	LapA	P0ACV4	-1.05042	1.23227	Lipopolysaccharide assembly protein A
	PutP	P07117	-1.05112	2.04101	Sodium/proline symporter
	CysK	P0ABK5	-1.05276	0.787747	Cysteine synthase A
	YegW	P0ACM5	-1.05383	2.05953	Uncharacterized HTH-type transcriptional regulator YegW
	Spy	P77754	-1.05586	1.0264	Spheroplast protein Y
	FadI	P76503	-1.05611	0.832367	3-ketoacyl-CoA thiolase
	MsrB	P0A746	-1.06137	1.19045	Peptide methionine sulfoxide reductase MsrB
	FliI	P52612	-1.06148	0.863676	Flagellum-specific ATP synthase
	ThiD	P76422	-1.06372	2.83607	Hydroxymethylpyrimidine/phosphomethylpyrimidine kinase
	YodD	P64519	-1.06385	0.634753	Uncharacterized protein YodD
	GltB	P09831	-1.06667	1.81418	Glutamate synthase [NADPH] large chain
	CysM	P16703	-1.07003	1.2431	Cysteine synthase B
	YhfG	P0ADX5	-1.07135	0.822994	Uncharacterized protein YhfG
	FadJ	P77399	-1.07186	0.933796	Fatty acid oxidation complex subunit alpha
	YciI	P0AB55	-1.0772	0.878198	Protein YciI
	Eco	P23827	-1.07841	1.34824	Ecotin
	GlnD	P27249	-1.08186	0.989314	Bifunctional uridylyltransferase/uridylyl-removing enzyme
	FruA	P20966	-1.08286	0.931298	PTS system fructose-specific EIIBC component
	OsmE	P0ADB1	-1.0829	0.545283	Osmotically-inducible lipoprotein E
	YgdR	P65294	-1.08355	0.880019	Uncharacterized lipoprotein YgdR
	KgtP	P0AEX3	-1.08396	0.851078	Alpha-ketoglutarate permease
	SerC	P23721	-1.08426	0.873903	Phosphoserine aminotransferase
	YcgB	P29013	-1.08926	0.822362	Uncharacterized protein YcgB
	YbhB	P12994	-1.09146	0.703235	UPF0098 protein YbhB
	YfcH	P77775	-1.0935	0.740179	Epimerase family protein YfcH
	OppC	P0AFH6	-1.09544	1.34173	Oligopeptide transport system permease protein OppC
	YobA	P0AA57	-1.09573	1.84663	Protein YobA
	MrdA	P0AD65	-1.09719	1.34319	Penicillin-binding protein 2
	FtsP	P26648	-1.1077	1.82063	Cell division protein FtsP
	GlrR	P0AFU4	-1.10942	0.733972	Transcriptional regulatory protein GlrR
	AmiD	P75820	-1.11097	0.97568	N-acetylmuramoyl-L-alanine amidase AmiD
	AsmA	P28249	-1.11105	0.894432	Protein AsmA
	EntC	P0AEJ2	-1.11337	0.843991	Isochorismate synthase EntC
	IscX	P0C0L9	-1.11421	1.34623	Protein IscX
	YfcE	P67095	-1.11557	1.42465	Phosphodiesterase YfcE
	PurR	P0ACP7	-1.11676	1.16848	HTH-type transcriptional repressor PurR
	MglA	P0AAG8	-1.12102	1.28643	Galactose/methyl galactoside import ATP-binding protein MglA
	YggN	P0ADS9	-1.12682	1.52983	Uncharacterized protein YggN
	PurC	P0A7D7	-1.1284	0.813934	Phosphoribosylaminoimidazole-succinocarboxamide synthase
	ClsA	P0A6H8	-1.12924	1.17901	Cardiolipin synthase A
	YtfQ	P39325	-1.13037	1.39164	ABC transporter periplasmic-binding protein YtfQ
	GpmA	P62707	-1.1324	0.762279	2,3-bisphosphoglycerate-dependent phosphoglycerate mutase
	YeaO	P76243	-1.13359	0.713444	Uncharacterized protein YeaO
	AllE	P75713	-1.13564	0.821657	(S)-ureidoglycine aminohydrolase
	YfiH	P33644	-1.13805	0.833823	Laccase domain protein YfiH
	EntF	P11454	-1.14277	1.53446	Enterobactin synthase component F
	TrpA	P0A877	-1.14367	0.836355	Tryptophan synthase alpha chain
	CecR	P0ACU0	-1.14386	0.545759	Uncharacterized HTH-type transcriptional regulator YbiH
	Pgl	P52697	-1.14561	0.661155	6-phosphogluconolactonase
	EmtA	P0C960	-1.14586	1.02712	Endo-type membrane-bound lytic murein transglycosylase A
	SufC	P77499	-1.14804	0.750086	Probable ATP-dependent transporter SufC
	YccX	P0AB65	-1.14932	0.645518	Acylphosphatase
	SbcC	P13458	-1.153	1.24102	Nuclease SbcCD subunit C
	FliF	P25798	-1.15396	1.09879	Flagellar M-ring protein
	MalM	P03841	-1.15492	1.22321	Maltose operon periplasmic protein
	GabD	P25526	-1.15524	0.960178	Succinate-semialdehyde dehydrogenase [NADP(+)] GabD
	CpdA	P0AEW4	-1.15977	1.24939	3',5'-cyclic adenosine monophosphate phosphodiesterase CpdA
	YnfD	P76172	-1.16412	0.72074	Uncharacterized protein YnfD
	IspU	P60472	-1.16711	1.21982	Ditrans,polycis-undecaprenyl-diphosphate synthase ((2E,6E)-farnesyl-diphosphate specific)
	YcbX	P75863	-1.16836	1.20312	Uncharacterized protein YcbX
	LacI	P03023	-1.17427	1.15323	Lactose operon repressor
	PntB	P0AB67	-1.17771	1.43252	NAD(P) transhydrogenase subunit beta
	BepA	P66948	-1.18095	1.05457	Beta-barrel assembly-enhancing protease
	CarB	P00968	-1.18207	0.735665	Carbamoyl-phosphate synthase large chain
	YhdP	P46474	-1.18321	0.602804	Uncharacterized protein YhdP
	FlgL	P29744	-1.18364	0.603191	Flagellar hook-associated protein 3
	AcrR	P0ACS9	-1.18608	1.00448	HTH-type transcriptional regulator AcrR
	SlyA	P0A8W2	-1.18626	0.897222	Transcriptional regulator SlyA
	NlpD	P0ADA3	-1.19189	0.852446	Murein hydrolase activator NlpD
	MsrC	P76270	-1.19309	0.945018	Free methionine-R-sulfoxide reductase
	LeuC	P0A6A6	-1.19599	0.799668	3-isopropylmalate dehydratase large subunit
	AroD	P05194	-1.20133	0.885637	3-dehydroquinate dehydratase
	RimK	P0C0U4	-1.2027	0.967672	Ribosomal protein S6--L-glutamate ligase
	MalE	P0AEX9	-1.20291	0.878789	Maltose-binding periplasmic protein
	NrdF	P37146	-1.20409	1.06366	Ribonucleoside-diphosphate reductase 2 subunit beta
	MinC	P18196	-1.20599	2.34545	Septum site-determining protein MinC
	OtsA	P31677	-1.20718	0.510997	Alpha,alpha-trehalose-phosphate synthase [UDP-forming]
	EfeO	P0AB24	-1.20768	1.93923	Iron uptake system component EfeO
	YegP	P76402	-1.20895	0.676373	UPF0339 protein YegP
	PntA	P07001	-1.21085	1.71275	NAD(P) transhydrogenase subunit alpha
	PmrD	P37590	-1.21331	1.09946	Signal transduction protein PmrD
	YbaK	P0AAR3	-1.21518	2.73141	Cys-tRNA(Pro)/Cys-tRNA(Cys) deacylase YbaK
	ArtP	P0AAF6	-1.21809	0.875916	Arginine transport ATP-binding protein ArtP
	UgpC	P10907	-1.21859	0.675581	sn-glycerol-3-phosphate import ATP-binding protein UgpC
	YnhG	P76193	-1.22015	0.667621	Probable L,D-transpeptidase YnhG
	BaeR	P69228	-1.2293	0.935733	Transcriptional regulatory protein BaeR
	NuoM	P0AFE8	-1.23008	1.19559	NADH-quinone oxidoreductase subunit M
	DcyD	P76316	-1.23023	0.783105	D-cysteine desulfhydrase
	PatD	P77674	-1.23737	0.506045	Gamma-aminobutyraldehyde dehydrogenase
	YgeA	P03813	-1.23867	0.865009	Uncharacterized protein YgeA
	AroC	P12008	-1.24402	1.11757	Chorismate synthase
	XseA	P04994	-1.24749	0.800621	Exodeoxyribonuclease 7 large subunit
	PncA	P21369	-1.24773	1.03413	Pyrazinamidase/nicotinamidase
	MenI	P77781	-1.24905	1.99001	1,4-dihydroxy-2-naphthoyl-CoA hydrolase
	GloC	P75849	-1.25006	1.13587	Uncharacterized protein YcbL
	ZnuA	P39172	-1.25055	1.81913	High-affinity zinc uptake system protein ZnuA
	YpdB	P0AE39	-1.25056	1.13443	Transcriptional regulatory protein YpdB
	GlaH	P76621	-1.25443	0.848061	Protein CsiD
	PrmC	P0ACC1	-1.2613	1.07941	Release factor glutamine methyltransferase
	CobT	P36562	-1.26784	1.58272	Nicotinate-nucleotide--dimethylbenzimidazole phosphoribosyltransferase
	EntB	P0ADI4	-1.27348	0.843961	Enterobactin synthase component B
	YniB	P76208	-1.28075	0.895889	Uncharacterized protein YniB
	FtsQ	P06136	-1.2818	1.01544	Cell division protein FtsQ
	UvrC	P0A8G0	-1.28391	1.3264	UvrABC system protein C
	YjcH	P0AF54	-1.29425	0.592405	Inner membrane protein YjcH
	PoxB	P07003	-1.29554	0.705132	Pyruvate dehydrogenase [ubiquinone]
	DppA	P23847	-1.29621	0.81732	Periplasmic dipeptide transport protein
	RecR	P0A7H6	-1.30008	2.09807	Recombination protein RecR
	GsiC	P75798	-1.30265	0.600658	Glutathione transport system permease protein GsiC
	CueO	P36649	-1.30282	0.59993	Blue copper oxidase CueO
	YbcH	P37325	-1.30353	0.921188	Uncharacterized protein YbcH
	LpxM	P24205	-1.30377	1.51558	Lipid A biosynthesis myristoyltransferase
	MppA	P77348	-1.30409	0.937876	Periplasmic murein peptide-binding protein
	YcbB	P22525	-1.30617	0.989475	Probable L,D-transpeptidase YcbB
	IspF	P62617	-1.307	0.839044	2-C-methyl-D-erythritol 2,4-cyclodiphosphate synthase
	FepA	P05825	-1.30709	1.26285	Ferrienterobactin receptor
	YcfL	P75946	-1.3107	0.926537	Uncharacterized protein YcfL
	MtfA	P76346	-1.31211	0.952236	Protein MtfA
	AgaV	P42904	-1.31589	1.15942	N-acetylgalactosamine-specific phosphotransferase enzyme IIB component 2
	OsmC	P0C0L2	-1.31627	0.458273	Peroxiredoxin OsmC
	SufD	P77689	-1.31693	0.669789	FeS cluster assembly protein SufD
	Sra	P68191	-1.31812	1.57663	Stationary-phase-induced ribosome-associated protein
	ComR	P75952	-1.31969	0.513084	HTH-type transcriptional repressor ComR
	PdxI	P25906	-1.32118	0.610207	Putative oxidoreductase YdbC
	YehX	P33360	-1.32617	0.757388	Glycine betaine uptake system ATP-binding protein YehX
	FumD	P0ACX5	-1.33213	0.884594	Uncharacterized protein YdhZ
	ThrB	P00547	-1.33298	1.07235	Homoserine kinase
	YcgN	P0A8L5	-1.33692	0.608889	UPF0260 protein YcgN
	CdsA	P0ABG1	-1.33709	1.01038	Phosphatidate cytidylyltransferase
	AroM	P0AE28	-1.33767	0.815118	Protein AroM
	Dcp	P24171	-1.342	0.662532	Peptidyl-dipeptidase dcp
	GstB	P0ACA7	-1.34944	0.613831	Glutathione S-transferase GstB
	Nfo	P0A6C1	-1.35299	0.856919	Endonuclease 4
	Dcm	P0AED9	-1.35583	1.60316	DNA-cytosine methyltransferase
	IscR	P0AGK8	-1.35985	0.640904	HTH-type transcriptional regulator IscR
	SufB	P77522	-1.36069	0.641373	FeS cluster assembly protein SufB
	YahK	P75691	-1.36109	0.616827	Aldehyde reductase YahK
	FumC	P05042	-1.36493	0.824567	Fumarate hydratase class II
	PncB	P18133	-1.37275	1.09032	Nicotinate phosphoribosyltransferase
	DgcM	P77302	-1.37474	0.858989	Probable diguanylate cyclase YdaM
	CoaE	P0A6I9	-1.38322	1.15364	Dephospho-CoA kinase
	CohE	P75974	-1.38598	1.33088	Putative lambdoid prophage e14 repressor protein C2
	LapB	P0AB58	-1.38774	0.673438	Lipopolysaccharide assembly protein B
	SufS	P77444	-1.38929	1.0261	Cysteine desulfurase
	EntA	P15047	-1.38963	0.721752	2,3-dihydro-2,3-dihydroxybenzoate dehydrogenase
	RssA	P0AFR0	-1.39164	0.750347	NTE family protein RssA
	Ppk	P0A7B1	-1.3927	0.888537	Polyphosphate kinase
	XynR	P77300	-1.3963	1.46426	Uncharacterized HTH-type transcriptional regulator YagI
	SapA	Q47622	-1.39724	0.428809	Peptide transport periplasmic protein SapA
	TonB	P02929	-1.40193	0.660506	Protein TonB
	YniA	P77739	-1.40475	0.868753	Uncharacterized protein YniA
	Pcm	P0A7A5	-1.41466	0.894106	Protein-L-isoaspartate O-methyltransferase
	MinE	P0A734	-1.41815	1.24281	Cell division topological specificity factor
	ChaB	P0AE63	-1.42217	0.598558	Cation transport regulator ChaB
	Flu	P39180	-1.42472	1.2772	Antigen 43
	BtuE	P06610	-1.42542	0.573203	Vitamin B12 transport periplasmic protein BtuE
	DppC	P0AEG1	-1.42994	1.39746	Dipeptide transport system permease protein DppC
	EutM	P0ABF4	-1.43712	1.1978	Ethanolamine utilization protein EutM
	PlsX	P27247	-1.44068	0.802614	Phosphate acyltransferase
	MenF	P38051	-1.44296	0.977475	Isochorismate synthase MenF
	YdjN	P77529	-1.45266	0.677278	L-cystine transporter YdjN
	PtrA	P05458	-1.45402	1.02012	Protease 3
	DppB	P0AEF8	-1.45796	0.877821	Dipeptide transport system permease protein DppB
	YcjF	P0A8R7	-1.4583	1.84146	UPF0283 membrane protein YcjF
	PxpC	P75745	-1.45925	0.733144	Uncharacterized protein YbgK
	YmdF	P56614	-1.46075	1.02737	Uncharacterized protein YmdF
	CurA	P76113	-1.46437	0.536515	NADPH-dependent curcumin reductase
	Ggt	P18956	-1.4662	0.770705	Gamma-glutamyltranspeptidase
	FlgE	P75937	-1.46669	1.18429	Flagellar hook protein FlgE
	IaaA	P37595	-1.46783	1.05215	Isoaspartyl peptidase
	PurL	P15254	-1.4694	0.876026	Phosphoribosylformylglycinamidine synthase
	YeaH	P76235	-1.47408	0.820772	UPF0229 protein YeaH
	YchH	P0AB49	-1.47421	0.605578	Uncharacterized protein YchH
	MalZ	P21517	-1.47592	0.419621	Maltodextrin glucosidase
	YebT	P76272	-1.47996	0.84704	Uncharacterized protein YebT
	HcxB	P30178	-1.48813	1.26882	Uncharacterized oxidoreductase YbiC
	FolM	P0AFS3	-1.4937	0.482747	Dihydromonapterin reductase
	YddE	P37757	-1.4983	0.975206	Uncharacterized isomerase YddE
	AldA	P25553	-1.50066	0.632295	Lactaldehyde dehydrogenase
	ProX	P0AFM2	-1.5049	0.607086	Glycine betaine-binding periplasmic protein
	PaaX	P76086	-1.50954	0.941893	Transcriptional repressor PaaX
	ThiB	P31550	-1.5097	1.1847	Thiamine-binding periplasmic protein
	YcjG	P51981	-1.51111	0.828363	L-Ala-D/L-Glu epimerase
	PurF	P0AG16	-1.51133	0.798442	Amidophosphoribosyltransferase
	YdjY	P76220	-1.52348	0.687681	Uncharacterized protein YdjY
	RstB	P18392	-1.52448	1.48131	Sensor protein RstB
	Fiu	P75780	-1.53269	1.48907	Catecholate siderophore receptor Fiu
	YpjD	P64432	-1.54451	0.901381	Inner membrane protein YpjD
	AmyA	P26612	-1.55305	0.550499	Cytoplasmic alpha-amylase
	FlgH	P0A6S0	-1.55426	2.3153	Flagellar L-ring protein
	GltI	P37902	-1.55452	1.14094	Glutamate/aspartate periplasmic-binding protein
	YpeA	P76539	-1.55563	0.961097	Acetyltransferase YpeA
	GltJ	P0AER3	-1.55611	1.2633	Glutamate/aspartate transport system permease protein GltJ
	PtrB	P24555	-1.56012	0.4762	Protease 2
	PatZ	P76594	-1.56041	0.869401	Protein lysine acetyltransferase Pka
	PnuC	P0AFK2	-1.56392	0.535525	Nicotinamide riboside transporter PnuC
	YahO	P75694	-1.56665	1.54897	Uncharacterized protein YahO
	PabC	P28305	-1.56749	0.805556	Aminodeoxychorismate lyase
	FliA	P0AEM6	-1.57432	1.50427	RNA polymerase sigma factor FliA
	PyrC	P05020	-1.57888	0.84086	Dihydroorotase
	FliM	P06974	-1.58499	1.71378	Flagellar motor switch protein FliM
	BarA	P0AEC5	-1.58763	1.91838	Signal transduction histidine-protein kinase BarA
	YdcJ	P76097	-1.59418	0.562125	Uncharacterized protein YdcJ
	YdiZ	P64479	-1.59705	0.634761	Uncharacterized protein YdiZ
	IspE	P62615	-1.59771	0.74266	4-diphosphocytidyl-2-C-methyl-D-erythritol kinase
	DbpA	P21693	-1.59819	2.03698	ATP-dependent RNA helicase DbpA
	PotD	P0AFK9	-1.59986	1.25201	Spermidine/putrescine-binding periplasmic protein
	FliC	P04949	-1.60348	1.64494	Flagellin
	SodC	P0AGD1	-1.60633	0.833032	Superoxide dismutase [Cu-Zn]
	MotB	P0AF06	-1.62575	0.374019	Motility protein B
	PaaY	P77181	-1.63266	0.509586	Phenylacetic acid degradation protein PaaY
	YejA	P33913	-1.63714	1.74959	Uncharacterized protein YejA
	GlcA	Q46839	-1.63761	1.05129	Glycolate permease GlcA
	YecC	P37774	-1.63842	0.896444	L-cystine transport system ATP-binding protein YecC
	GsiB	P75797	-1.64583	0.907991	Glutathione-binding protein GsiB
	SapF	P0AAH8	-1.65042	0.997117	Peptide transport system ATP-binding protein SapF
	LexA	P0A7C2	-1.65453	1.28424	LexA repressor
	GlnH	P0AEQ3	-1.65575	1.23462	Glutamine-binding periplasmic protein
	YncE	P76116	-1.65584	1.08851	Uncharacterized protein YncE
	CirA	P17315	-1.65661	1.89882	Colicin I receptor
	OppA	P23843	-1.66144	0.801614	Periplasmic oligopeptide-binding protein
	MdoB	P39401	-1.66276	2.32009	Phosphoglycerol transferase I
	YebY	P64506	-1.66325	1.78736	Uncharacterized protein YebY
	BtuD	P06611	-1.66398	1.22588	Vitamin B12 import ATP-binding protein BtuD
	PurN	P08179	-1.67005	1.06857	Phosphoribosylglycinamide formyltransferase
	Fes	P13039	-1.6733	0.489923	Enterochelin esterase
	PurE	P0AG18	-1.67869	0.896676	N5-carboxyaminoimidazole ribonucleotide mutase
	DadX	P29012	-1.68498	0.831541	Alanine racemase, catabolic
	YohF	P33368	-1.69199	0.538862	Uncharacterized oxidoreductase YohF
	PurT	P33221	-1.69217	0.797666	Phosphoribosylglycinamide formyltransferase 2
	HdhA	P0AET8	-1.69411	0.610575	7-alpha-hydroxysteroid dehydrogenase
	CsgD	P52106	-1.69501	0.595405	CsgBAC operon transcriptional regulatory protein
	MetC	P06721	-1.69725	1.09486	Cystathionine beta-lyase MetC
	IspD	Q46893	-1.70655	0.959913	2-C-methyl-D-erythritol 4-phosphate cytidylyltransferase
	PhoQ	P23837	-1.70873	0.956117	Sensor protein PhoQ
	YdcT	P77795	-1.71597	0.707458	Uncharacterized ABC transporter ATP-binding protein YdcT
	FlgG	P0ABX5	-1.71912	0.861844	Flagellar basal-body rod protein FlgG
	YqjH	Q46871	-1.71948	0.874547	NADPH-dependent ferric-chelate reductase
	PsiF	P0AFM4	-1.72346	1.12142	Phosphate starvation-inducible protein PsiF
	AstC	P77581	-1.72517	0.744194	Succinylornithine transaminase
	YcfS	P75954	-1.72622	0.726806	Probable L,D-transpeptidase YcfS
	GhxP	P0AF52	-1.72688	0.684315	Guanine/hypoxanthine permease GhxP
	YgfF	P52037	-1.73662	1.9081	Uncharacterized oxidoreductase YgfF
	PxpA	P75746	-1.73998	0.859031	UPF0271 protein YbgL
	YedF	P0AA31	-1.74659	0.842382	UPF0033 protein YedF
	YecE	P37348	-1.74673	1.03637	UPF0759 protein YecE
	NagK	P75959	-1.75022	1.41059	N-acetyl-D-glucosamine kinase
	FliY	P0AEM9	-1.75794	0.962309	L-cystine-binding protein FliY
	UgpB	P0AG80	-1.75949	0.811029	sn-glycerol-3-phosphate-binding periplasmic protein UgpB
	PxpB	P0AAV4	-1.76976	0.647963	Uncharacterized protein YbgJ
	PhoB	P0AFJ5	-1.7724	0.872674	Phosphate regulon transcriptional regulatory protein PhoB
	HisJ	P0AEU0	-1.77373	1.17849	Histidine-binding periplasmic protein
	YdiJ	P77748	-1.7769	0.819767	Uncharacterized protein YdiJ
	YbdR	P77316	-1.77929	0.513391	Uncharacterized zinc-type alcohol dehydrogenase-like protein YbdR
	YdcF	P34209	-1.78032	0.739666	Protein YdcF
	YhfK	P45537	-1.78313	1.2892	Uncharacterized protein YhfK
	YrfF	P45800	-1.78694	1.76481	Putative membrane protein IgaA homolog
	YahJ	P77554	-1.79329	1.24125	Uncharacterized protein YahJ
	FhuE	P16869	-1.79965	1.68949	FhuE receptor
	DdpA	P76128	-1.80013	0.849592	Probable D,D-dipeptide-binding periplasmic protein DdpA
	ModA	P37329	-1.80127	2.04656	Molybdate-binding periplasmic protein
	AstD	P76217	-1.80245	0.658002	N-succinylglutamate 5-semialdehyde dehydrogenase
	CstA	P15078	-1.80735	1.18251	Carbon starvation protein A
	FeoB	P33650	-1.81682	1.75031	Ferrous iron transport protein B
	HisD	P06988	-1.81787	1.19447	Histidinol dehydrogenase
	ErfK	P39176	-1.82928	0.743605	Probable L,D-transpeptidase ErfK/SrfK
	MglB	P0AEE5	-1.8387	1.12489	D-galactose-binding periplasmic protein
	BtsR	P0AFT5	-1.83993	1.19602	Transcriptional regulatory protein YehT
	PdxK	P40191	-1.84061	1.50094	Pyridoxine kinase
	Aer	P50466	-1.84177	1.31045	Aerotaxis receptor
	RseA	P0AFX7	-1.87991	1.06208	Anti-sigma-E factor RseA
	CodA	P25524	-1.88498	0.803733	Cytosine deaminase
	YdcS	P76108	-1.88585	0.726863	Putative ABC transporter periplasmic-binding protein YdcS
	YceI	P0A8X2	-1.88835	0.987622	Protein YceI
	DicA	P06966	-1.88902	1.02751	HTH-type transcriptional regulator DicA
	AstE	P76215	-1.89501	0.707809	Succinylglutamate desuccinylase
	DsbG	P77202	-1.89506	0.64758	Thiol:disulfide interchange protein DsbG
	PrpE	P77495	-1.90793	0.666214	Propionate--CoA ligase
	EntH	P0A8Y8	-1.91941	0.980087	Proofreading thioesterase EntH
	KatE	P21179	-1.91947	0.515463	Catalase HPII
	Tam	P76145	-1.93009	0.544566	Trans-aconitate 2-methyltransferase
	YehZ	P33362	-1.94403	0.856397	Glycine betaine-binding protein YehZ
	YfiL	P11289	-1.94516	1.32208	Uncharacterized protein YfiL
	FolK	P26281	-1.96205	0.777263	2-amino-4-hydroxy-6-hydroxymethyldihydropteridine pyrophosphokinase
	LsrK	P77432	-1.96361	0.615209	Autoinducer-2 kinase
	ArtI	P30859	-1.96912	0.919782	Putative ABC transporter arginine-binding protein 2
	YedP	P76329	-1.98438	0.586314	Mannosyl-3-phosphoglycerate phosphatase
	MntH	P0A769	-1.98674	1.0443	Divalent metal cation transporter MntH
	ElyC	P0AB01	-1.98848	1.45867	Envelope biogenesis factor ElyC
	HisP	P07109	-1.99001	0.812624	Histidine transport ATP-binding protein HisP
	PrpB	P77541	-2.00458	0.593592	2-methylisocitrate lyase
	FliD	P24216	-2.00545	0.906852	Flagellar hook-associated protein 2
	TreA	P13482	-2.00845	0.699467	Periplasmic trehalase
	SstT	P0AGE4	-2.03727	0.718853	Serine/threonine transporter SstT
	SdhC	P69054	-2.03855	0.874117	Succinate dehydrogenase cytochrome b556 subunit
	RssB	P0AEV1	-2.03894	0.621475	Regulator of RpoS
	YdbH	P52645	-2.04767	0.566193	Uncharacterized protein YdbH
	HisB	P06987	-2.0526	1.17996	Histidine biosynthesis bifunctional protein HisB
	YddH	P76121	-2.0587	0.515338	Uncharacterized protein YddH
	HisG	P60757	-2.06508	1.00915	ATP phosphoribosyltransferase
	Nth	P0AB83	-2.07204	0.949796	Endonuclease III
	AraF	P02924	-2.07392	0.971547	L-arabinose-binding periplasmic protein
	HisF	P60664	-2.09116	1.93146	Imidazole glycerol phosphate synthase subunit HisF
	YbhF	P0A9U1	-2.09418	0.709386	Uncharacterized ABC transporter ATP-binding protein YbhF
	MsyB	P25738	-2.09997	0.617574	Acidic protein MsyB
	CsgF	P0AE98	-2.11788	0.608235	Curli production assembly/transport component CsgF
	ArgT	P09551	-2.12164	0.936002	Lysine/arginine/ornithine-binding periplasmic protein
	DgcJ	P76237	-2.12301	1.07703	Putative diguanylate cyclase YeaJ
	DnaG	P0ABS5	-2.12374	1.03273	DNA primase
	EntE	P10378	-2.12429	0.806481	Enterobactin synthase component E
	Lit	P11072	-2.14892	0.954729	Bacteriophage T4 late gene expression-blocking protein
	YbgS	P0AAV6	-2.15096	0.91242	Uncharacterized protein YbgS
	YbiX	P75779	-2.15464	0.727826	PKHD-type hydroxylase YbiX
	GhrA	P75913	-2.15525	1.54653	Glyoxylate/hydroxypyruvate reductase A
	AstB	P76216	-2.1607	0.626343	N-succinylarginine dihydrolase
	CheB	P07330	-2.16509	1.76368	Chemotaxis response regulator protein-glutamate methylesterase
	GlxK	P77364	-2.16999	1.1157	Glycerate kinase
	AstA	P0AE37	-2.17783	0.651055	Arginine N-succinyltransferase
	HisH	P60595	-2.19093	1.62213	Imidazole glycerol phosphate synthase subunit HisH
	SufA	P77667	-2.19526	0.891531	Protein SufA
	YejB	P0AFU0	-2.20752	3.21608	Inner membrane ABC transporter permease protein YejB
	YceM	P75931	-2.21777	0.853748	Putative oxidoreductase YceM
	ArnB	P77690	-2.2352	0.461569	UDP-4-amino-4-deoxy-L-arabinose--oxoglutarate aminotransferase
	ArtQ	P0AE34	-2.26624	0.468825	Arginine ABC transporter permease protein ArtQ
	AdhP	P39451	-2.26711	0.489209	Alcohol dehydrogenase, propanol-preferring
	YchJ	P37052	-2.2779	2.58612	UPF0225 protein YchJ
	HisC	P06986	-2.29541	1.01907	Histidinol-phosphate aminotransferase
	FimC	P31697	-2.29865	1.4584	Chaperone protein FimC
	CreB	P08368	-2.29959	0.794783	Transcriptional regulatory protein CreB
	NrdE	P39452	-2.30851	1.66281	Ribonucleoside-diphosphate reductase 2 subunit alpha
	PdeR	P77334	-2.3257	1.46898	Cyclic di-GMP phosphodiesterase Gmr
	HisM	P0AEU3	-2.32694	0.676891	Histidine transport system permease protein HisM
	PrpC	P31660	-2.32885	0.508354	2-methylcitrate synthase
	SbmA	P0AFY6	-2.33417	0.921294	Peptide antibiotic transporter SbmA
	YliI	P75804	-2.33523	0.781737	Soluble aldose sugar dehydrogenase YliI
	MltC	P0C066	-2.35574	1.07513	Membrane-bound lytic murein transglycosylase C
	TesA	P0ADA1	-2.38673	2.12663	Acyl-CoA thioesterase I
	MnaT	P76112	-2.39022	0.717302	L-amino acid N-acyltransferase MnaT
	PrpD	P77243	-2.40186	0.658705	2-methylcitrate dehydratase
	YcgM	P76004	-2.40601	0.743521	Uncharacterized protein YcgM
	PyrB	P0A786	-2.41164	0.749418	Aspartate carbamoyltransferase catalytic chain
	FimG	P08190	-2.43891	1.60023	Protein FimG
	YoaE	P0AEC0	-2.44344	1.18755	UPF0053 inner membrane protein YoaE
	ArtJ	P30860	-2.45956	1.83222	ABC transporter arginine-binding protein 1
	FlgC	P0ABX2	-2.47596	0.834514	Flagellar basal-body rod protein FlgC
	PotG	P31134	-2.48148	0.729729	Putrescine transport ATP-binding protein PotG
	YdeI	P31130	-2.49983	0.690378	Uncharacterized protein YdeI
	LsrB	P76142	-2.51007	0.737434	Autoinducer 2-binding protein LsrB
	YibH	P0AFV0	-2.52298	0.897214	Inner membrane protein YibH
	FlgF	P75938	-2.54663	0.814748	Flagellar basal-body rod protein FlgF
	HisA	P10371	-2.55425	0.949015	1-(5-phosphoribosyl)-5-[(5-phosphoribosylamino)methylideneamino] imidazole-4-carboxamide isomerase
	CsgG	P0AEA2	-2.5562	0.604639	Curli production assembly/transport component CsgG
	RhmD	P77215	-2.55641	1.55033	L-rhamnonate dehydratase
	PhoA	P00634	-2.57125	0.947965	Alkaline phosphatase
	MpaA	P0ACV6	-2.58192	0.550853	Protein MpaA
	YecS	P0AFT2	-2.58611	0.809675	L-cystine transport system permease protein YecS
	HolA	P28630	-2.59045	0.768431	DNA polymerase III subunit delta
	MepA	P0C0T5	-2.59682	1.14982	Penicillin-insensitive murein endopeptidase
	YicS	Q2M7X4	-2.60131	1.40673	Uncharacterized protein YicS
	MdtB	P76398	-2.62232	0.780615	Multidrug resistance protein MdtB
	PotF	P31133	-2.63178	0.792197	Putrescine-binding periplasmic protein
	YfdC	P37327	-2.63868	0.613476	Inner membrane protein YfdC
	MlrA	P33358	-2.64448	0.617382	HTH-type transcriptional regulator MlrA
	YebF	P33219	-2.64721	1.23457	Protein YebF
	FepB	P0AEL6	-2.65701	1.00145	Ferrienterobactin-binding periplasmic protein
	HisI	P06989	-2.72192	1.11808	Histidine biosynthesis bifunctional protein HisIE
	YccT	P0A8X4	-2.76086	0.7884	Uncharacterized protein YccT
	YncD	P76115	-2.77878	0.879489	Probable TonB-dependent receptor YncD
	PyrI	P0A7F3	-2.84106	0.704117	Aspartate carbamoyltransferase regulatory chain
	PhnP	P16692	-2.8554	0.46589	Phosphoribosyl 1,2-cyclic phosphodiesterase
	YbhP	P0AAW1	-2.91099	1.5216	Uncharacterized protein YbhP
	LeuA	P09151	-2.91876	0.996034	2-isopropylmalate synthase
	CrfC	P0DM85	-2.93476	0.654939	Clamp-binding protein CrfC
	NarU	P37758	-3.00074	0.460174	Nitrate/nitrite transporter NarU
	PliG	P76002	-3.03596	1.24725	Inhibitor of g-type lysozyme
	PdeN	P76446	-3.08445	1.76019	Protein Rtn
	CsgE	P0AE95	-3.09466	0.539853	Curli production assembly/transport component CsgE
	SufE	P76194	-3.17808	0.462321	Cysteine desulfuration protein SufE
	FimH	P08191	-3.19373	2.76877	Protein FimH
	SgcX	P39366	-3.22656	0.581567	Putative aminopeptidase SgcX
	YncG	P76117	-3.297	0.537085	Uncharacterized GST-like protein YncG
	FimF	P08189	-3.34411	0.950824	Protein FimF
	DosP	P76129	-3.39014	0.589182	Oxygen sensor protein DosP
	Ogt	P0AFH0	-3.43154	2.34927	Methylated-DNA--protein-cysteine methyltransferase
	RecF	P0A7H0	-3.46591	1.1059	DNA replication and repair protein RecF
	DgcQ	P76330	-3.50166	1.25095	Probable diguanylate cyclase YedQ
	Alx	P42601	-3.50265	0.857015	Inner membrane protein alx
	DdpX	P77790	-3.54727	0.527259	D-alanyl-D-alanine dipeptidase
	CsgB	P0ABK7	-3.63035	1.14357	Minor curlin subunit
	AlkA	P04395	-3.6323	0.62382	DNA-3-methyladenine glycosylase 2
	NlpC	P23898	-3.64862	0.472945	Probable endopeptidase NlpC
	YedE	P31064	-3.75281	1.38242	Inner membrane protein YedE
	LsrG	P64461	-3.76414	0.554785	(4S)-4-hydroxy-5-phosphonooxypentane-2,3-dione isomerase
	CsgA	P28307	-3.82929	0.572457	Major curlin subunit
	ClsC	P75919	-4.0519	2.20674	Cardiolipin synthase C
	YibI	P32108	-4.06043	0.541218	Uncharacterized protein YibI
	HolB	P28631	-4.18816	0.787129	DNA polymerase III subunit delta'
	FryB	P69808	-4.20214	1.91379	Fructose-like phosphotransferase enzyme IIB component 1
	HisQ	P52094	-4.23723	1.58094	Histidine transport system permease protein HisQ
	CsgC	P52107	-4.8552	0.606857	Curli assembly protein CsgC
	YacC	P0AA95	-5.2575	1.56555	Putative lipoprotein YacC
	YbiO	P75783	-5.43134	1.08667	Moderate conductance mechanosensitive channel YbiO
	McbR	P76114	-6.80804	2.25238	HTH-type transcriptional regulator McbR
